# Supplementary material for: RNA-seq reveals the involvement of key genes for aerobic adaptation in rice
Source: Sci Rep. 2019 Mar 27;9:5235. doi: 10.1038/s41598-019-41703-2 (PMC6437204; doi:10.1038/s41598-019-41703-2)
Supplement: Supplementary file 2 — Dataset 1 [file 41598_2019_41703_MOESM2_ESM.xlsx]

## Sheet: BAS vs CAS. DETs
Supplementary Table S1. Differentially expressed transcripts (DETs) in shoot (BAS vs. CAS)
GeneId	Readcount_BAS	Readcount_CAS	Log2FoldChange (BAS/CAS)	pval	qvalue	Regulation	Significant	biological_process	biological_process_description	cellular_component	cellular_component_description	molecular_function	molecular_function_description	KEGGAnnot_Info	KEGG_url	Gene_name	Gene_description
OS06G0580100	118.98	0	10.565	3.17505e-19	9.522e-17	Up	Yes	--	--	--	--	--	--	--	--	-	Os06g0580100 protein; Putative uncharacterized protein P0566A10.17 [Source:UniProtKB/TrEMBL;Acc:Q5VPM5]
OS07G0543700	372.32	0	10.2108	1.22331e-59	2.38468e-56	Up	Yes	--	--	--	--	--	--	--	--	-	-
OS11G0297000	143.767	0	9.83802	2.54341e-25	1.30967e-22	Up	Yes	--	--	--	--	--	--	Os11g0297000	http://www.genome.jp/dbget-bin/www_bget?osa:4350318	-	Putative uncharacterized protein [Source:UniProtKB/TrEMBL;Acc:B9GAE2]
OS04G0121900	50.0198	0	9.31486	2.10004e-10	2.55858e-08	Up	Yes	--	--	--	--	--	--	--	--	-	-
OS01G0136600	42.1387	0	9.0675	3.1484e-09	3.35636e-07	Up	Yes	--	--	GO:0005575//GO:0019028//GO:0044423//GO:0019012	cellular_component//viral capsid//virion part//virion	--	--	Os04g0419300	http://www.genome.jp/dbget-bin/www_bget?osa:9270122	-	-
OS04G0350100	50.5282	0	8.32945	1.34043e-11	1.91527e-09	Up	Yes	--	--	--	--	GO:0003674//GO:0004869//GO:0061135//GO:0098772//GO:0030414//GO:0004857//GO:0061134//GO:0030234//GO:0004866	molecular_function//cysteine-type endopeptidase inhibitor activity//endopeptidase regulator activity//molecular function regulator//peptidase inhibitor activity//enzyme inhibitor activity//peptidase regulator activity//enzyme regulator activity//endopeptidase inhibitor activity	--	--	-	Cysteine proteinase inhibitor 10 [Source:UniProtKB/Swiss-Prot;Acc:P0C579]
OS04G0166300	23.8976	0	8.24923	2.99821e-06	0.000177879	Up	Yes	--	--	--	--	--	--	--	--	-	-
OS12G0609050	22.4358	0	8.15816	5.45793e-06	0.000302748	Up	Yes	--	--	--	--	--	--	--	--	-	-
OS11G0696600	107.094	0	7.74274	4.35133e-24	2.01275e-21	Up	Yes	--	--	--	--	--	--	Os11g0696600	http://www.genome.jp/dbget-bin/www_bget?osa:4351178	-	Os11g0696600 protein [Source:UniProtKB/TrEMBL;Acc:Q0IQZ0]
OS03G0695425	106.522	0	7.73501	5.54687e-24	2.48163e-21	Up	Yes	--	--	--	--	--	--	--	--	-	-
OS08G0122800	88.6628	0	7.47026	1.25751e-20	4.18519e-18	Up	Yes	GO:0009056//GO:0043170//GO:0030163//GO:0009987//GO:0006508//GO:0009057//GO:0044267//GO:0044248//GO:0051603//GO:0044237//GO:0008152//GO:0044260//GO:0043632//GO:0008150//GO:0044257//GO:0019941//GO:0006511//GO:0044238//GO:0071704//GO:0019538//GO:0044265//GO:1901575	catabolic process//macromolecule metabolic process//protein catabolic process//cellular process//proteolysis//macromolecule catabolic process//cellular protein metabolic process//cellular catabolic process//proteolysis involved in cellular protein catabolic process//cellular metabolic process//metabolic process//cellular macromolecule metabolic process//modification-dependent macromolecule catabo…	GO:0000151//GO:0005622//GO:0005623//GO:0005575//GO:0043234//GO:1902494//GO:0032991//GO:0044464//GO:1990234//GO:0031461//GO:0044424	ubiquitin ligase complex//intracellular//cell//cellular_component//protein complex//catalytic complex//macromolecular complex//cell part//transferase complex//cullin-RING ubiquitin ligase complex//intracellular part	GO:0097159//GO:0044389//GO:0003677//GO:0019899//GO:0005488//GO:1901363//GO:0031625//GO:0003674//GO:0005515//GO:0003676	organic cyclic compound binding//ubiquitin-like protein ligase binding//DNA binding//enzyme binding//binding//heterocyclic compound binding//ubiquitin protein ligase binding//molecular_function//protein binding//nucleic acid binding	Os08g0122800	http://www.genome.jp/dbget-bin/www_bget?osa:9268742	-	-
OS01G0538000	58.1552	0	6.86184	1.50343e-14	2.97319e-12	Up	Yes	GO:0008152//GO:0044237//GO:0044763//GO:0006725//GO:0006807//GO:0008150//GO:0033013//GO:0009110//GO:0033014//GO:0006766//GO:0009058//GO:0006767//GO:0018130//GO:0071704//GO:0044710//GO:0009236//GO:0044699//GO:1901566//GO:1901362//GO:0044283//GO:0046483//GO:1901360//GO:0044281//GO:0044711//GO:0044271//GO:0019438//GO:0009987//GO:0044249//GO:0009235//GO:0034641//GO:0042364//GO:1901564//GO:1901576	metabolic process//cellular metabolic process//single-organism cellular process//cellular aromatic compound metabolic process//nitrogen compound metabolic process//biological_process//tetrapyrrole metabolic process//vitamin biosynthetic process//tetrapyrrole biosynthetic process//vitamin metabolic process//biosynthetic process//water-soluble vitamin metabolic process//heterocycle biosynthetic pro…	--	--	GO:0003674//GO:0003824//GO:0016740	molecular_function//catalytic activity//transferase activity	Os05g0100100	http://www.genome.jp/dbget-bin/www_bget?osa:9269814	-	cDNA clone:006-204-G09, full insert sequence [Source:UniProtKB/TrEMBL;Acc:B7E5N6]
OS04G0119800	24.279	0	6.6871	6.12731e-07	4.2068e-05	Up	Yes	--	--	--	--	GO:0003674//GO:0005488//GO:0005515	molecular_function//binding//protein binding	--	--	-	Os04g0119800 protein [Source:UniProtKB/TrEMBL;Acc:Q0JFA6]
OS07G0570575	24.279	0	6.6871	6.12731e-07	4.2068e-05	Up	Yes	--	--	--	--	GO:0043167//GO:0046872//GO:0005488//GO:0046914//GO:0043169//GO:0003674//GO:0005507//GO:0009055	ion binding//metal ion binding//binding//transition metal ion binding//cation binding//molecular_function//copper ion binding//electron carrier activity	--	--	-	-
OS08G0246800	103.154	1.02102	6.65864	8.16006e-25	3.90695e-22	Up	Yes	--	--	--	--	--	--	Os05g0475600	http://www.genome.jp/dbget-bin/www_bget?osa:9266182	-	Os08g0246800 protein [Source:UniProtKB/TrEMBL;Acc:Q0J6Z3]
OS08G0246700	45.0623	0	6.49385	9.15157e-12	1.32146e-09	Up	Yes	GO:0009987//GO:0043043//GO:0044271//GO:0044267//GO:0009059//GO:0034641//GO:1901564//GO:1901576//GO:0044249//GO:0043170//GO:1901566//GO:0034645//GO:0010467//GO:0019538//GO:0071704//GO:0044238//GO:0006412//GO:0009058//GO:0043604//GO:0043603//GO:0006807//GO:0008152//GO:0044237//GO:0044260//GO:0008150//GO:0006518	cellular process//peptide biosynthetic process//cellular nitrogen compound biosynthetic process//cellular protein metabolic process//macromolecule biosynthetic process//cellular nitrogen compound metabolic process//organonitrogen compound metabolic process//organic substance biosynthetic process//cellular biosynthetic process//macromolecule metabolic process//organonitrogen compound biosynthetic …	GO:0005575//GO:0005623//GO:0005622//GO:0005840//GO:0043226//GO:0005737//GO:0043228//GO:0043232//GO:0043229//GO:0044424//GO:0030529//GO:1990904//GO:0032991//GO:0044444//GO:0044464	cellular_component//cell//intracellular//ribosome//organelle//cytoplasm//non-membrane-bounded organelle//intracellular non-membrane-bounded organelle//intracellular organelle//intracellular part//intracellular ribonucleoprotein complex//ribonucleoprotein complex//macromolecular complex//cytoplasmic part//cell part	GO:0003735//GO:0005198//GO:0003674	structural constituent of ribosome//structural molecule activity//molecular_function	--	--	-	-
OS04G0405401	42.2658	0	6.40142	3.74761e-11	5.06317e-09	Up	Yes	--	--	--	--	--	--	--	--	-	Putative uncharacterized protein [Source:UniProtKB/TrEMBL;Acc:B9FF06]
OS06G0505700	16.2707	0	6.10967	3.85283e-05	0.00170694	Up	Yes	--	--	--	--	--	--	Os06g0505700	http://www.genome.jp/dbget-bin/www_bget?osa:4341127	-	-
OS03G0708250	34.0033	0	6.0876	2.66126e-09	2.89356e-07	Up	Yes	--	--	--	--	--	--	Os04g0426266	http://www.genome.jp/dbget-bin/www_bget?osa:9266871	-	-
OS01G0553600	33.3677	0	6.06038	3.71846e-09	3.8733e-07	Up	Yes	--	--	GO:0031224//GO:0016021//GO:0005575//GO:0044425//GO:0016020	intrinsic component of membrane//integral component of membrane//cellular_component//membrane part//membrane	--	--	--	--	-	-
OS12G0166700	33.2406	0	6.05487	4e-09	4.12606e-07	Up	Yes	--	--	--	--	--	--	--	--	-	-
OS05G0406550	25.423	0	6.01656	2.63688e-07	1.96085e-05	Up	Yes	--	--	--	--	--	--	--	--	-	Os05g0406600 protein [Source:UniProtKB/TrEMBL;Acc:C7J309]
OS03G0231400	32.3508	0	6.01573	6.36396e-09	6.45646e-07	Up	Yes	--	--	--	--	--	--	--	--	-	-
OS11G0693800	28.2831	0	5.82187	5.612e-08	4.90888e-06	Up	Yes	--	--	--	--	--	--	--	--	-	-
OS06G0118700	25.1052	0	5.64992	3.17731e-07	2.29396e-05	Up	Yes	GO:0006508//GO:0044271//GO:0019438//GO:0080090//GO:0009987//GO:0006355//GO:0065007//GO:2001141//GO:0050789//GO:1901576//GO:0034641//GO:0009059//GO:0034654//GO:0044249//GO:0051252//GO:0043170//GO:1901362//GO:0006351//GO:0031323//GO:0046483//GO:0034645//GO:1901360//GO:0019222//GO:0016070//GO:0009889//GO:0019219//GO:0010467//GO:0032774//GO:0060255//GO:0009058//GO:0044238//GO:0071704//GO:1903506//GO:…	proteolysis//cellular nitrogen compound biosynthetic process//aromatic compound biosynthetic process//regulation of primary metabolic process//cellular process//regulation of transcription, DNA-templated//biological regulation//regulation of RNA biosynthetic process//regulation of biological process//organic substance biosynthetic process//cellular nitrogen compound metabolic process//macromolecu…	GO:0005575//GO:0044215//GO:0033646//GO:0042025//GO:0033647//GO:0033643//GO:0044216//GO:0033648//GO:0043657//GO:0043656//GO:0044217//GO:0018995	cellular_component//other organism//host intracellular part//host cell nucleus//host intracellular organelle//host cell part//other organism cell//host intracellular membrane-bounded organelle//host cell//intracellular region of host//other organism part//host	GO:0004190//GO:0001071//GO:0003700//GO:0004175//GO:0008233//GO:0016787//GO:0003824//GO:0070011//GO:0070001//GO:0003674	aspartic-type endopeptidase activity//nucleic acid binding transcription factor activity//transcription factor activity, sequence-specific DNA binding//endopeptidase activity//peptidase activity//hydrolase activity//catalytic activity//peptidase activity, acting on L-amino acid peptides//aspartic-type peptidase activity//molecular_function	Os06g0118700	http://www.genome.jp/dbget-bin/www_bget?osa:4339940	-	Os06g0118700 protein; Putative nucleoid DNA-binding protein cnd41; cDNA clone:J023003I22, full insert sequence [Source:UniProtKB/TrEMBL;Acc:Q5VPR6]
OS01G0544700	24.1519	0	5.59406	5.37778e-07	3.76321e-05	Up	Yes	--	--	--	--	--	--	--	--	-	Uncharacterized protein [Source:UniProtKB/TrEMBL;Acc:B9EWA7]
OS02G0140800	18.3681	0	5.54763	1.24729e-05	0.000620034	Up	Yes	--	--	--	--	--	--	--	--	-	Os02g0140800 protein; Putative uncharacterized protein OJ1679_B08.21 [Source:UniProtKB/TrEMBL;Acc:Q6Z2X0]
OS09G0310800	22.3723	0	5.48364	1.44783e-06	9.2753e-05	Up	Yes	--	--	--	--	--	--	Os09g0310800	http://www.genome.jp/dbget-bin/www_bget?osa:4346688	-	Os09g0310800 protein [Source:UniProtKB/TrEMBL;Acc:Q0J2R5]
OS10G0547400	20.3384	0	5.34614	4.55164e-06	0.000258789	Up	Yes	--	--	--	--	--	--	--	--	-	-
EPlOSAG00000014687	18.9401	0	5.24338	1.00935e-05	0.000516813	Up	Yes	--	--	--	--	--	--	--	--	-	-
OS07G0541600	18.8766	0	5.23853	1.04675e-05	0.000533957	Up	Yes	--	--	--	--	--	--	--	--	-	cDNA clone:002-112-D06, full insert sequence [Source:UniProtKB/TrEMBL;Acc:B7E9R9]
OS06G0189600	18.7495	0	5.22878	1.1258e-05	0.000571082	Up	Yes	--	--	--	--	--	--	--	--	-	Os06g0189600 protein; Putative uncharacterized protein OSJNBa0090D06.14; Putative uncharacterized protein OSJNBb0005A05.45; cDNA clone:006-201-E02, full insert sequence; cDNA clone:J023127G11, full insert sequence [Source:UniProtKB/TrEMBL;Acc:Q69KK0]
OS03G0846200	18.5588	0	5.21403	1.25587e-05	0.000623163	Up	Yes	--	--	--	--	--	--	Os03g0846200	http://www.genome.jp/dbget-bin/www_bget?osa:4334768	-	Os03g0846200 protein [Source:UniProtKB/TrEMBL;Acc:Q0DLU2]
OS08G0208700	22.2451	0	5.14585	1.80611e-06	0.000113311	Up	Yes	--	--	--	--	GO:0005516//GO:0003676//GO:0005515//GO:0003674//GO:1901363//GO:0005488//GO:0046983//GO:0003677//GO:0097159	calmodulin binding//nucleic acid binding//protein binding//molecular_function//heterocyclic compound binding//binding//protein dimerization activity//DNA binding//organic cyclic compound binding	--	--	-	Os08g0208700 protein; cDNA clone:J013168N22, full insert sequence [Source:UniProtKB/TrEMBL;Acc:B7EFH6]
OS08G0184300	17.0334	0	5.0903	3.02785e-05	0.00137264	Up	Yes	--	--	--	--	--	--	Os08g0184300	http://www.genome.jp/dbget-bin/www_bget?osa:4344825	-	Os08g0184300 protein; Putative uncharacterized protein OJ1122_A12.28; Putative uncharacterized protein OSJNBa0056D04.43; cDNA clone:002-130-D06, full insert sequence [Source:UniProtKB/TrEMBL;Acc:Q6Z1E0]
OS11G0454200	649.876	20.2633	5.00322	1.12393e-145	5.11221e-142	Up	Yes	GO:0001101//GO:0008150//GO:0009415//GO:0009628//GO:0006950//GO:0050896//GO:0042221//GO:1901700//GO:0010035	response to acid chemical//biological_process//response to water//response to abiotic stimulus//response to stress//response to stimulus//response to chemical//response to oxygen-containing compound//response to inorganic substance	--	--	--	--	--	--	RAB16B	Dehydrin Rab16B [Source:UniProtKB/Swiss-Prot;Acc:Q2R4Z5]
OS11G0697100	15.8894	0	4.98999	5.89648e-05	0.00244561	Up	Yes	--	--	--	--	--	--	Os05g0268400	http://www.genome.jp/dbget-bin/www_bget?osa:4338249	-	-
OS03G0754200	15.5716	0	4.96085	7.10306e-05	0.00286336	Up	Yes	GO:0008150//GO:0008152	biological_process//metabolic process	--	--	GO:0003674//GO:0016860//GO:0016853//GO:0003824//GO:0004807//GO:0016861	molecular_function//intramolecular oxidoreductase activity//isomerase activity//catalytic activity//triose-phosphate isomerase activity//intramolecular oxidoreductase activity, interconverting aldoses and ketoses	Os03g0754200; K01803 triosephosphate isomerase (TIM) [EC:5.3.1.1]	http://www.genome.jp/dbget-bin/www_bget?osa:4334145	-	Os03g0754200 protein [Source:UniProtKB/TrEMBL;Acc:Q0DNG9]
OS07G0521600	15.2538	0	4.9311	8.56046e-05	0.00337606	Up	Yes	GO:0043412//GO:0033036//GO:0070085//GO:0006886//GO:0044723//GO:0043413//GO:0009100//GO:0046907//GO:0008150//GO:0006810//GO:0044260//GO:0044237//GO:0008152//GO:0044763//GO:0051234//GO:0006464//GO:0034613//GO:0009306//GO:0044710//GO:0008104//GO:0044699//GO:0044765//GO:0071702//GO:0009058//GO:0071704//GO:0044238//GO:1901137//GO:0019538//GO:1902578//GO:0005975//GO:0051179//GO:1901135//GO:0034645//GO:…	macromolecule modification//macromolecule localization//glycosylation//intracellular protein transport//single-organism carbohydrate metabolic process//macromolecule glycosylation//glycoprotein metabolic process//intracellular transport//biological_process//transport//cellular macromolecule metabolic process//cellular metabolic process//metabolic process//single-organism cellular process//establi…	GO:0016020//GO:0005575	membrane//cellular_component	GO:0003674//GO:0032550//GO:0070001//GO:0032549//GO:0001882//GO:0016763//GO:0000166//GO:0070011//GO:0003824//GO:1901265//GO:0016787//GO:0001883//GO:0005515//GO:0032553//GO:0008233//GO:0032559//GO:0004175//GO:0036094//GO:0097367//GO:0016757//GO:0003950//GO:0043531//GO:0043167//GO:0016740//GO:0097159//GO:0030554//GO:1901363//GO:0004190//GO:0005488//GO:0043168//GO:0017076//GO:0032555	molecular_function//purine ribonucleoside binding//aspartic-type peptidase activity//ribonucleoside binding//nucleoside binding//transferase activity, transferring pentosyl groups//nucleotide binding//peptidase activity, acting on L-amino acid peptides//catalytic activity//nucleoside phosphate binding//hydrolase activity//purine nucleoside binding//protein binding//ribonucleotide binding//peptida…	--	--	-	Os07g0521600 protein [Source:UniProtKB/TrEMBL;Acc:Q0D5Z8]
OS04G0163800	15.0631	0	4.91295	9.57691e-05	0.00369679	Up	Yes	GO:0044249//GO:1901564//GO:1901576//GO:0009059//GO:0034641//GO:0044267//GO:0044271//GO:0043043//GO:0009987//GO:0010467//GO:0034645//GO:1901566//GO:0043170//GO:0043603//GO:0043604//GO:0006412//GO:0009058//GO:0071704//GO:0044238//GO:0019538//GO:0006518//GO:0008150//GO:0044260//GO:0044237//GO:0008152//GO:0006807	cellular biosynthetic process//organonitrogen compound metabolic process//organic substance biosynthetic process//macromolecule biosynthetic process//cellular nitrogen compound metabolic process//cellular protein metabolic process//cellular nitrogen compound biosynthetic process//peptide biosynthetic process//cellular process//gene expression//cellular macromolecule biosynthetic process//organoni…	GO:0005622//GO:0005575//GO:0005623//GO:0005737//GO:0043226//GO:0005840//GO:0030529//GO:0044424//GO:0043229//GO:0043232//GO:0043228//GO:0044464//GO:0044444//GO:0032991//GO:1990904	intracellular//cellular_component//cell//cytoplasm//organelle//ribosome//intracellular ribonucleoprotein complex//intracellular part//intracellular organelle//intracellular non-membrane-bounded organelle//non-membrane-bounded organelle//cell part//cytoplasmic part//macromolecular complex//ribonucleoprotein complex	GO:0003735//GO:0003674//GO:0005198	structural constituent of ribosome//molecular_function//structural molecule activity	--	--	-	Os04g0163800 protein [Source:UniProtKB/TrEMBL;Acc:Q0JF45]
OS11G0697001	14.5547	0	4.86341	0.000129279	0.00483971	Up	Yes	GO:0006508//GO:0043170//GO:0044710//GO:0044699//GO:0055114//GO:0019538//GO:0044238//GO:0071704//GO:0009058//GO:0008150//GO:0008152	proteolysis//macromolecule metabolic process//single-organism metabolic process//single-organism process//oxidation-reduction process//protein metabolic process//primary metabolic process//organic substance metabolic process//biosynthetic process//biological_process//metabolic process	--	--	GO:0046872//GO:0046914//GO:0005488//GO:0016844//GO:0008237//GO:0004181//GO:0043167//GO:0003824//GO:0016491//GO:0016787//GO:0004180//GO:0008235//GO:0016829//GO:0008233//GO:0016840//GO:0003674//GO:0005507//GO:0016843//GO:0043169//GO:0008270//GO:0070011//GO:0008238	metal ion binding//transition metal ion binding//binding//strictosidine synthase activity//metallopeptidase activity//metallocarboxypeptidase activity//ion binding//catalytic activity//oxidoreductase activity//hydrolase activity//carboxypeptidase activity//metalloexopeptidase activity//lyase activity//peptidase activity//carbon-nitrogen lyase activity//molecular_function//copper ion binding//amin…	Os01g0374600; K05909 laccase [EC:1.10.3.2]	http://www.genome.jp/dbget-bin/www_bget?osa:4325440	-	-
OS12G0179700	19.8935	0	4.81473	7.93854e-06	0.000416636	Up	Yes	GO:0008150//GO:0044764//GO:0044403//GO:0016032//GO:0051704//GO:0009987//GO:0044419	biological_process//multi-organism cellular process//symbiosis, encompassing mutualism through parasitism//viral process//multi-organism process//cellular process//interspecies interaction between organisms	GO:0044217//GO:0033643//GO:0018995//GO:0044216//GO:0042025//GO:0033647//GO:0005575//GO:0044215//GO:0033646//GO:0033648//GO:0043657//GO:0043656	other organism part//host cell part//host//other organism cell//host cell nucleus//host intracellular organelle//cellular_component//other organism//host intracellular part//host intracellular membrane-bounded organelle//host cell//intracellular region of host	--	--	--	--	-	Expressed protein; cDNA clone:J013151J15, full insert sequence [Source:UniProtKB/TrEMBL;Acc:Q2QWX0]
OS05G0237200	30.6983	1.1781	4.70363	3.3305e-08	3.03989e-06	Up	Yes	--	--	--	--	--	--	--	--	-	Putative uncharacterized protein [Source:UniProtKB/TrEMBL;Acc:B9FJF4]
OS09G0309900	54.8502	2.3562	4.54096	2.39121e-13	4.13028e-11	Up	Yes	--	--	--	--	--	--	Os11g0233400	http://www.genome.jp/dbget-bin/www_bget?osa:9266199	-	-
OS11G0454300	501.278	21.677	4.53137	1.5017e-108	5.12287e-105	Up	Yes	GO:0009415//GO:0001101//GO:0008150//GO:0009628//GO:0006950//GO:0050896//GO:1901700//GO:0010035//GO:0042221	response to water//response to acid chemical//biological_process//response to abiotic stimulus//response to stress//response to stimulus//response to oxygen-containing compound//response to inorganic substance//response to chemical	--	--	--	--	--	--	RAB21	Water stress-inducible protein Rab21 [Source:UniProtKB/Swiss-Prot;Acc:Q2R4Z4]
OS09G0537700	57.9645	2.51328	4.52753	5.28736e-14	9.88338e-12	Up	Yes	--	--	--	--	GO:0003674//GO:0016894//GO:0003723//GO:0003824//GO:0003676//GO:0004519//GO:0004518//GO:0033897//GO:0016787//GO:0097159//GO:0016788//GO:1901363//GO:0004521//GO:0005488//GO:0016892//GO:0004540	molecular_function//endonuclease activity, active with either ribo- or deoxyribonucleic acids and producing 3'-phosphomonoesters//RNA binding//catalytic activity//nucleic acid binding//endonuclease activity//nuclease activity//ribonuclease T2 activity//hydrolase activity//organic cyclic compound binding//hydrolase activity, acting on ester bonds//heterocyclic compound binding//endoribonuclease ac…	Os09g0537700; K01166 ribonuclease T2 [EC:3.1.27.1]	http://www.genome.jp/dbget-bin/www_bget?osa:4347708	-	Drought-induced S-like ribonuclease; Os09g0537700 protein; cDNA clone:001-039-G06, full insert sequence; cDNA clone:001-045-B11, full insert sequence; cDNA clone:006-301-A06, full insert sequence; cDNA clone:006-302-G12, full insert sequence; cDNA clone:006-305-E10, full insert sequence; cDNA clone:006-306-E03, full insert sequence; cDNA clone:006-311-C11, full insert sequence; cDNA clone:J013057…
OS10G0505900	39.4692	1.72788	4.51365	5.48543e-10	6.42502e-08	Up	Yes	GO:0051641//GO:0051806//GO:0044403//GO:0051179//GO:0019076//GO:0075606//GO:0051649//GO:0044766//GO:0009987//GO:0052192//GO:0075519//GO:1902583//GO:0075733//GO:0075521//GO:0040011//GO:0046794//GO:0051704//GO:0019058//GO:0016032//GO:0046718//GO:0051828//GO:0051234//GO:0046907//GO:0051169//GO:0051701//GO:0030260//GO:0044764//GO:0006810//GO:0008150//GO:0044419//GO:0044409//GO:0052126//GO:1902579	cellular localization//entry into cell of other organism involved in symbiotic interaction//symbiosis, encompassing mutualism through parasitism//localization//viral release from host cell//transport of viral material towards nucleus//establishment of localization in cell//multi-organism transport//cellular process//movement in environment of other organism involved in symbiotic interaction//micr…	GO:0033647//GO:0042025//GO:0019012//GO:0044423//GO:0044216//GO:0033643//GO:0030430//GO:0033646//GO:0019028//GO:0044215//GO:0005575//GO:0018995//GO:0044217//GO:0043656//GO:0033648//GO:0043657	host intracellular organelle//host cell nucleus//virion//virion part//other organism cell//host cell part//host cell cytoplasm//host intracellular part//viral capsid//other organism//cellular_component//host//other organism part//intracellular region of host//host intracellular membrane-bounded organelle//host cell	--	--	--	--	-	Expressed protein; Os10g0505900 protein [Source:UniProtKB/TrEMBL;Acc:Q337E2]
OS12G0573900	20.6562	1.02102	4.33849	8.87857e-06	0.000463298	Up	Yes	GO:0043170//GO:1901362//GO:0006351//GO:0031323//GO:0046483//GO:0034645//GO:1901360//GO:0019222//GO:0016070//GO:0009889//GO:0019219//GO:0010467//GO:0032774//GO:0019438//GO:0044271//GO:0080090//GO:0009987//GO:0065007//GO:0006355//GO:2001141//GO:0050789//GO:1901576//GO:0009059//GO:0034641//GO:0034654//GO:0044249//GO:0051252//GO:0090304//GO:0006139//GO:0006807//GO:0010468//GO:0044237//GO:0008152//GO:…	macromolecule metabolic process//organic cyclic compound biosynthetic process//transcription, DNA-templated//regulation of cellular metabolic process//heterocycle metabolic process//cellular macromolecule biosynthetic process//organic cyclic compound metabolic process//regulation of metabolic process//RNA metabolic process//regulation of biosynthetic process//regulation of nucleobase-containing c…	GO:0005694//GO:0000775//GO:0044422//GO:0044446//GO:0043226//GO:0005622//GO:0005623//GO:0005575//GO:0005634//GO:0043227//GO:0044464//GO:0043231//GO:0098687//GO:0043232//GO:0043228//GO:0043229//GO:0044427//GO:0044424	chromosome//chromosome, centromeric region//organelle part//intracellular organelle part//organelle//intracellular//cell//cellular_component//nucleus//membrane-bounded organelle//cell part//intracellular membrane-bounded organelle//chromosomal region//intracellular non-membrane-bounded organelle//non-membrane-bounded organelle//intracellular organelle//chromosomal part//intracellular part	GO:0097159//GO:0001071//GO:0003700//GO:0000996//GO:0003677//GO:0005488//GO:0000988//GO:1901363//GO:0000990//GO:0003674//GO:0003676//GO:0016987//GO:0003682//GO:0044877	organic cyclic compound binding//nucleic acid binding transcription factor activity//transcription factor activity, sequence-specific DNA binding//core DNA-dependent RNA polymerase binding promoter specificity activity//DNA binding//binding//transcription factor activity, protein binding//heterocyclic compound binding//transcription factor activity, core RNA polymerase binding//molecular_function…	Os12g0573900	http://www.genome.jp/dbget-bin/www_bget?osa:4352599	-	Expressed protein; Os12g0573900 protein [Source:UniProtKB/TrEMBL;Acc:Q2QN96]
OS12G0408800	18.7495	1.02102	4.19877	2.74994e-05	0.00126345	Up	Yes	--	--	--	--	--	--	--	--	-	-
OS02G0823100	80.7181	4.39824	4.19789	3.32017e-18	8.88342e-16	Up	Yes	GO:0032774//GO:0010467//GO:0051179//GO:0019219//GO:0009889//GO:0016070//GO:0019222//GO:1901360//GO:0034645//GO:0046483//GO:0006351//GO:0031323//GO:1901362//GO:0043170//GO:0051252//GO:0044249//GO:0034654//GO:0009059//GO:0034641//GO:1901576//GO:0050789//GO:2001141//GO:0006355//GO:0065007//GO:0009987//GO:0080090//GO:0019438//GO:0044271//GO:0097659//GO:0050794//GO:0044260//GO:0006810//GO:0008150//GO:…	RNA biosynthetic process//gene expression//localization//regulation of nucleobase-containing compound metabolic process//regulation of biosynthetic process//RNA metabolic process//regulation of metabolic process//organic cyclic compound metabolic process//cellular macromolecule biosynthetic process//heterocycle metabolic process//transcription, DNA-templated//regulation of cellular metabolic proc…	GO:0044216//GO:0016020//GO:0033643//GO:0033647//GO:0042025//GO:0033646//GO:0044215//GO:0005575//GO:0018995//GO:0044217//GO:0043656//GO:0033648//GO:0043657	other organism cell//membrane//host cell part//host intracellular organelle//host cell nucleus//host intracellular part//other organism//cellular_component//host//other organism part//intracellular region of host//host intracellular membrane-bounded organelle//host cell	GO:0003700//GO:0001071//GO:0003674//GO:0005215	transcription factor activity, sequence-specific DNA binding//nucleic acid binding transcription factor activity//molecular_function//transporter activity	--	--	PIP1-3	Aquaporin PIP 1-3 [Source:UniProtKB/Swiss-Prot;Acc:Q9SXF8]
OS01G0127600	1151.92	69.0366	4.06053	3.93839e-232	3.58276e-228	Up	Yes	--	--	GO:0005576//GO:0005575	extracellular region//cellular_component	GO:0061134//GO:0030234//GO:0004857//GO:0061135//GO:0004867//GO:0003674//GO:0004866//GO:0030414//GO:0098772	peptidase regulator activity//enzyme regulator activity//enzyme inhibitor activity//endopeptidase regulator activity//serine-type endopeptidase inhibitor activity//molecular_function//endopeptidase inhibitor activity//peptidase inhibitor activity//molecular function regulator	--	--	-	Os01g0127600 protein; Putative Bowman Birk trypsin inhibitor; Uncharacterized protein; cDNA clone:001-125-D07, full insert sequence; cDNA clone:J033085I16, full insert sequence [Source:UniProtKB/TrEMBL;Acc:Q9FTR9]
OS12G0539750	55.8035	3.37722	4.04645	8.61877e-13	1.38362e-10	Up	Yes	--	--	--	--	--	--	Os12g0539750	http://www.genome.jp/dbget-bin/www_bget?osa:9270205	-	Os12g0539750 protein [Source:UniProtKB/TrEMBL;Acc:B9GDJ8]
OS12G0299300	89.1077	5.57634	3.99816	2.24764e-19	6.81561e-17	Up	Yes	--	--	--	--	--	--	Os12g0299300	http://www.genome.jp/dbget-bin/www_bget?osa:4352033	-	-
OS06G0491800	16.1436	1.02102	3.98288	0.000130248	0.00486267	Up	Yes	--	--	--	--	GO:0003674//GO:0005515//GO:0046983//GO:0005488	molecular_function//protein binding//protein dimerization activity//binding	--	--	-	-
OS09G0325300	110.463	7.0686	3.966	1.62269e-23	6.81304e-21	Up	Yes	--	--	--	--	--	--	--	--	-	Os09g0325300 protein; cDNA clone:J013155N15, full insert sequence; cDNA clone:J033071H21, full insert sequence [Source:UniProtKB/TrEMBL;Acc:B7EEW3]
OS05G0399400	118.153	7.61838	3.95503	5.37344e-25	2.61869e-22	Up	Yes	GO:0016998//GO:0071554//GO:0071704//GO:0006032//GO:0006026//GO:1901575//GO:0044036//GO:0006040//GO:0044260//GO:0008150//GO:0046348//GO:0006807//GO:0044237//GO:1901136//GO:0008152//GO:1901564//GO:0009987//GO:0009057//GO:1901565//GO:0044248//GO:1901135//GO:1901072//GO:0006022//GO:0009056//GO:1901071//GO:0006030//GO:0043170	cell wall macromolecule catabolic process//cell wall organization or biogenesis//organic substance metabolic process//chitin catabolic process//aminoglycan catabolic process//organic substance catabolic process//cell wall macromolecule metabolic process//amino sugar metabolic process//cellular macromolecule metabolic process//biological_process//amino sugar catabolic process//nitrogen compound me…	--	--	GO:0016787//GO:0003824//GO:0003674//GO:0005488//GO:0016798//GO:0004568//GO:0097367//GO:0004553//GO:0008061	hydrolase activity//catalytic activity//molecular_function//binding//hydrolase activity, acting on glycosyl bonds//chitinase activity//carbohydrate derivative binding//hydrolase activity, hydrolyzing O-glycosyl compounds//chitin binding	Os05g0399400; K01183 chitinase [EC:3.2.1.14]	http://www.genome.jp/dbget-bin/www_bget?osa:4338719	CHT9	Chitinase 9 [Source:UniProtKB/Swiss-Prot;Acc:Q688M5]
OS09G0109600	69.1506	4.63386	3.89946	3.8179e-15	8.01494e-13	Up	Yes	--	--	--	--	--	--	--	--	-	Os09g0109600 protein; Putative uncharacterized protein P0501E09.29; cDNA clone:001-117-H11, full insert sequence [Source:UniProtKB/TrEMBL;Acc:Q6YWA6]
OS04G0373400	16.9699	1.1781	3.84844	0.000106296	0.00406863	Up	Yes	GO:0050896//GO:0009987//GO:0042221//GO:0051179//GO:0044699//GO:0044765//GO:1902578//GO:0008150//GO:0042493//GO:0006810//GO:0055085//GO:0015893//GO:0044763//GO:0051234//GO:0006855	response to stimulus//cellular process//response to chemical//localization//single-organism process//single-organism transport//single-organism localization//biological_process//response to drug//transport//transmembrane transport//drug transport//single-organism cellular process//establishment of localization//drug transmembrane transport	GO:0005575//GO:0016020	cellular_component//membrane	GO:0015238//GO:0090484//GO:0015297//GO:0005215//GO:0003674//GO:0015291//GO:0022857//GO:0022804	drug transmembrane transporter activity//drug transporter activity//antiporter activity//transporter activity//molecular_function//secondary active transmembrane transporter activity//transmembrane transporter activity//active transmembrane transporter activity	--	--	-	cDNA, clone: J100088H20, full insert sequence [Source:UniProtKB/TrEMBL;Acc:B7FAP5]
OS04G0223500	53.1977	3.76992	3.81876	7.76358e-12	1.127e-09	Up	Yes	GO:0055114//GO:0044699//GO:0044710//GO:0008152//GO:0008150	oxidation-reduction process//single-organism process//single-organism metabolic process//metabolic process//biological_process	--	--	GO:0050660//GO:1901265//GO:0016491//GO:0050661//GO:0003824//GO:0016709//GO:0000166//GO:0004499//GO:0003674//GO:0005488//GO:0043168//GO:0004497//GO:1901363//GO:0048037//GO:0097159//GO:0050662//GO:0043167//GO:0016705//GO:0036094	flavin adenine dinucleotide binding//nucleoside phosphate binding//oxidoreductase activity//NADP binding//catalytic activity//oxidoreductase activity, acting on paired donors, with incorporation or reduction of molecular oxygen, NAD(P)H as one donor, and incorporation of one atom of oxygen//nucleotide binding//N,N-dimethylaniline monooxygenase activity//molecular_function//binding//anion binding/…	--	--	-	OSJNBb0072N21.3 protein; Os04g0223500 protein [Source:UniProtKB/TrEMBL;Acc:Q7XWZ6]
OS03G0349600	208.215	15.0797	3.78739	1.63589e-41	1.71712e-38	Up	Yes	GO:0065003//GO:0043933//GO:0017004//GO:0044699//GO:0044765//GO:0071702//GO:1902578//GO:0034622//GO:0008150//GO:0071705//GO:0006810//GO:0071822//GO:0006461//GO:0070271//GO:0016043//GO:0051234//GO:1901678//GO:0009987//GO:0071840//GO:0051179//GO:0022607//GO:0051181//GO:0043623//GO:0044085//GO:0015886	macromolecular complex assembly//macromolecular complex subunit organization//cytochrome complex assembly//single-organism process//single-organism transport//organic substance transport//single-organism localization//cellular macromolecular complex assembly//biological_process//nitrogen compound transport//transport//protein complex subunit organization//protein complex assembly//protein complex…	GO:0031224//GO:0016021//GO:0005575//GO:0016020//GO:0044425	intrinsic component of membrane//integral component of membrane//cellular_component//membrane//membrane part	--	--	Os03g0349700	http://www.genome.jp/dbget-bin/www_bget?osa:4332838	-	Expressed protein; cDNA clone:001-200-D05, full insert sequence [Source:UniProtKB/TrEMBL;Acc:Q10LH7]
OS04G0442800	87.8365	6.75444	3.70091	3.65329e-18	9.6798e-16	Up	Yes	--	--	--	--	--	--	--	--	-	Os04g0442800 protein [Source:UniProtKB/TrEMBL;Acc:Q0JCY9]
OS01G0525350	33.4313	2.59182	3.68916	8.60743e-08	7.16175e-06	Up	Yes	--	--	--	--	--	--	--	--	-	-
OS04G0136700	54.5959	4.55532	3.58317	1.35783e-11	1.93002e-09	Up	Yes	--	--	--	--	GO:0003674//GO:0000166//GO:1901265//GO:0036094//GO:0097159//GO:0005488//GO:0030554//GO:1901363//GO:0017076	molecular_function//nucleotide binding//nucleoside phosphate binding//small molecule binding//organic cyclic compound binding//binding//adenyl nucleotide binding//heterocyclic compound binding//purine nucleotide binding	Os04g0136700	http://www.genome.jp/dbget-bin/www_bget?osa:4335011	-	OSJNBa0095E20.4 protein; Os04g0136700 protein; cDNA clone:J013082B01, full insert sequence [Source:UniProtKB/TrEMBL;Acc:Q7XRN1]
OS08G0414300	31.3339	2.7489	3.5108	3.78378e-07	2.69616e-05	Up	Yes	--	--	--	--	--	--	--	--	-	Os08g0414300 protein; Putative uncharacterized protein OSJNBa0007M04.37; cDNA clone:J013159I12, full insert sequence [Source:UniProtKB/TrEMBL;Acc:Q6Z552]
OS07G0642100	30.7619	2.7489	3.48422	5.2577e-07	3.68863e-05	Up	Yes	--	--	--	--	GO:0005488//GO:0046983//GO:0003674//GO:0005515	binding//protein dimerization activity//molecular_function//protein binding	--	--	-	-
OS12G0410200	64.7016	5.96904	3.43823	4.69504e-13	7.90941e-11	Up	Yes	--	--	--	--	--	--	--	--	-	-
OS01G0259900	24.4061	2.27766	3.42162	9.27658e-06	0.000483144	Up	Yes	--	--	--	--	--	--	--	--	-	-
OS03G0305600	18.813	1.80642	3.38053	0.000108146	0.00411059	Up	Yes	GO:0065007//GO:0009987//GO:0050789//GO:0000746//GO:0046999//GO:0043900//GO:0051704//GO:0008150//GO:0050794//GO:0044764	biological regulation//cellular process//regulation of biological process//conjugation//regulation of conjugation//regulation of multi-organism process//multi-organism process//biological_process//regulation of cellular process//multi-organism cellular process	GO:0005575//GO:0016020//GO:0019867	cellular_component//membrane//outer membrane	--	--	--	--	-	Mitochondrial import inner membrane translocase subunit Tim17/Tim22/Tim23 family protein, putative, expressed; Os03g0305600 protein; cDNA clone:001-120-C03, full insert sequence [Source:UniProtKB/TrEMBL;Acc:Q10MK4]
OS06G0340200	27.0755	2.7489	3.30006	4.35054e-06	0.00024839	Up	Yes	GO:0030001//GO:0006813//GO:0006812//GO:0015672//GO:0051179//GO:1902578//GO:0044765//GO:0044699//GO:0051234//GO:0006811//GO:0008150//GO:0006810	metal ion transport//potassium ion transport//cation transport//monovalent inorganic cation transport//localization//single-organism localization//single-organism transport//single-organism process//establishment of localization//ion transport//biological_process//transport	GO:0016021//GO:0005575//GO:0044425//GO:0016020//GO:0031224	integral component of membrane//cellular_component//membrane part//membrane//intrinsic component of membrane	GO:0046873//GO:0015077//GO:0005249//GO:0015079//GO:0022890//GO:0022838//GO:0005488//GO:0046914//GO:0046872//GO:0022843//GO:0022891//GO:0030955//GO:0015267//GO:0005267//GO:0043167//GO:0005216//GO:0008324//GO:0005215//GO:0005515//GO:0031420//GO:0022836//GO:0022832//GO:0022857//GO:0005244//GO:0022892//GO:0008270//GO:0043169//GO:0015075//GO:0003674//GO:0005261//GO:0022803	metal ion transmembrane transporter activity//monovalent inorganic cation transmembrane transporter activity//voltage-gated potassium channel activity//potassium ion transmembrane transporter activity//inorganic cation transmembrane transporter activity//substrate-specific channel activity//binding//transition metal ion binding//metal ion binding//voltage-gated cation channel activity//substrate-…	Os06g0340200	http://www.genome.jp/dbget-bin/www_bget?osa:9266525	-	Os06g0340200 protein; Zinc finger (C3HC4-type RING finger)-like; cDNA clone:J023003L01, full insert sequence; cDNA clone:J023121A11, full insert sequence [Source:UniProtKB/TrEMBL;Acc:Q5Z887]
OS08G0543400	23.1349	2.3562	3.29554	2.19807e-05	0.00102718	Up	Yes	GO:0043603//GO:0006412//GO:0009058//GO:0019538//GO:0071704//GO:0044238//GO:0043604//GO:0008150//GO:0044260//GO:0006518//GO:0006807//GO:0008152//GO:0044237//GO:0009059//GO:0034641//GO:1901564//GO:1901576//GO:0044249//GO:0043043//GO:0044271//GO:0009987//GO:0044267//GO:0010467//GO:0043170//GO:0034645//GO:1901566	cellular amide metabolic process//translation//biosynthetic process//protein metabolic process//organic substance metabolic process//primary metabolic process//amide biosynthetic process//biological_process//cellular macromolecule metabolic process//peptide metabolic process//nitrogen compound metabolic process//metabolic process//cellular metabolic process//macromolecule biosynthetic process//ce…	GO:0030529//GO:0044424//GO:0043232//GO:0043228//GO:0043229//GO:0044464//GO:1990904//GO:0044444//GO:0032991//GO:0005575//GO:0005623//GO:0005622//GO:0005737//GO:0043226//GO:0005840	intracellular ribonucleoprotein complex//intracellular part//intracellular non-membrane-bounded organelle//non-membrane-bounded organelle//intracellular organelle//cell part//ribonucleoprotein complex//cytoplasmic part//macromolecular complex//cellular_component//cell//intracellular//cytoplasm//organelle//ribosome	GO:0003735//GO:0016747//GO:0003824//GO:0016746//GO:0003674//GO:0005198//GO:0016740	structural constituent of ribosome//transferase activity, transferring acyl groups other than amino-acyl groups//catalytic activity//transferase activity, transferring acyl groups//molecular_function//structural molecule activity//transferase activity	Os08g0543400	http://www.genome.jp/dbget-bin/www_bget?osa:4346205	-	Os08g0543400 protein; Putative hydroxyanthranilate hydroxycinnamoyltransferase 2; cDNA clone:J013116A07, full insert sequence; cDNA clone:J023080G08, full insert sequence [Source:UniProtKB/TrEMBL;Acc:Q6ZBI7]
EPlOSAG00000008403	20.6562	2.12058	3.28404	6.24205e-05	0.00256168	Up	Yes	--	--	--	--	--	--	--	--	-	-
OS05G0163700	37.6896	3.927	3.26267	6.99323e-08	5.96413e-06	Up	Yes	GO:0044699//GO:0044710//GO:0055114//GO:0008150//GO:0008152	single-organism process//single-organism metabolic process//oxidation-reduction process//biological_process//metabolic process	--	--	GO:0005488//GO:0043168//GO:1901363//GO:0036094//GO:0048037//GO:0050662//GO:0097159//GO:0043167//GO:1901265//GO:0050660//GO:0016627//GO:0003824//GO:0016491//GO:0003674//GO:0003995//GO:0000166	binding//anion binding//heterocyclic compound binding//small molecule binding//cofactor binding//coenzyme binding//organic cyclic compound binding//ion binding//nucleoside phosphate binding//flavin adenine dinucleotide binding//oxidoreductase activity, acting on the CH-CH group of donors//catalytic activity//oxidoreductase activity//molecular_function//acyl-CoA dehydrogenase activity//nucleotide …	--	--	-	Os05g0163700 protein; Putative glutaryl-CoA dehydrogenase; cDNA clone:J023099O18, full insert sequence [Source:UniProtKB/TrEMBL;Acc:Q75IR2]
OS04G0458400	47.0961	5.02656	3.22797	2e-09	2.23e-07	Up	Yes	GO:1901360//GO:0006259//GO:0008150//GO:0044260//GO:0043170//GO:0090304//GO:0046483//GO:0006807//GO:0006139//GO:0008152//GO:0034645//GO:0044237//GO:0006725//GO:0034641//GO:0009059//GO:1901576//GO:0044249//GO:0006260//GO:0009058//GO:0071704//GO:0009987//GO:0044238	organic cyclic compound metabolic process//DNA metabolic process//biological_process//cellular macromolecule metabolic process//macromolecule metabolic process//nucleic acid metabolic process//heterocycle metabolic process//nitrogen compound metabolic process//nucleobase-containing compound metabolic process//metabolic process//cellular macromolecule biosynthetic process//cellular metabolic proce…	--	--	GO:0032549//GO:0036094//GO:0032550//GO:0097367//GO:0003677//GO:0003674//GO:0035639//GO:0097159//GO:0001882//GO:0043167//GO:0000166//GO:0003676//GO:1901265//GO:0001883//GO:0043168//GO:0005488//GO:0030554//GO:1901363//GO:0032555//GO:0032559//GO:0005524//GO:0032553//GO:0017076	ribonucleoside binding//small molecule binding//purine ribonucleoside binding//carbohydrate derivative binding//DNA binding//molecular_function//purine ribonucleoside triphosphate binding//organic cyclic compound binding//nucleoside binding//ion binding//nucleotide binding//nucleic acid binding//nucleoside phosphate binding//purine nucleoside binding//anion binding//binding//adenyl nucleotide bin…	Os04g0458400	http://www.genome.jp/dbget-bin/www_bget?osa:4336038	-	-
OS10G0124100	25.9315	2.82744	3.19714	9.46611e-06	0.000489279	Up	Yes	--	--	--	--	--	--	--	--	-	Expressed protein; Os10g0124100 protein; Putative uncharacterized protein OSJNAa0049K09.18; Putative uncharacterized protein OSJNBa0056A20.6; cDNA clone:J023011O11, full insert sequence [Source:UniProtKB/TrEMBL;Acc:Q7G607]
OS01G0149800	86.6289	9.73896	3.15301	8.92678e-16	1.99689e-13	Up	Yes	GO:0006996//GO:0008150//GO:0016043//GO:0051276//GO:0071840//GO:0071103//GO:0009987//GO:0006323	organelle organization//biological_process//cellular component organization//chromosome organization//cellular component organization or biogenesis//DNA conformation change//cellular process//DNA packaging	--	--	GO:0003674//GO:0043169//GO:0008270//GO:0043167//GO:0046872//GO:0005488//GO:0046914	molecular_function//cation binding//zinc ion binding//ion binding//metal ion binding//binding//transition metal ion binding	Os01g0149800	http://www.genome.jp/dbget-bin/www_bget?osa:4324514	MT2A	Metallothionein-like protein 2A [Source:UniProtKB/Swiss-Prot;Acc:P94029]
OS04G0362375	37.6261	4.24116	3.1492	1.18348e-07	9.58409e-06	Up	Yes	--	--	--	--	--	--	--	--	-	-
OS07G0642200	30.7619	3.5343	3.12165	1.86131e-06	0.00011624	Up	Yes	GO:0008150//GO:0008152//GO:0044710//GO:0044699//GO:0006629//GO:0071704//GO:0044238	biological_process//metabolic process//single-organism metabolic process//single-organism process//lipid metabolic process//organic substance metabolic process//primary metabolic process	--	--	GO:0016788//GO:0003674//GO:0003824//GO:0016787	hydrolase activity, acting on ester bonds//molecular_function//catalytic activity//hydrolase activity	--	--	-	Lipase-like protein; Os07g0642200 protein; cDNA clone:001-015-G02, full insert sequence [Source:UniProtKB/TrEMBL;Acc:Q8GS76]
OS05G0155000	25.6137	3.06306	3.06387	1.63131e-05	0.000790764	Up	Yes	GO:0008150//GO:0044255//GO:0044237//GO:0008152//GO:0044763//GO:0044699//GO:0044710//GO:0071704//GO:0044238//GO:0055114//GO:0006629//GO:0043436//GO:0006082//GO:0044281//GO:0032787//GO:0009987//GO:0006631//GO:0019752	biological_process//cellular lipid metabolic process//cellular metabolic process//metabolic process//single-organism cellular process//single-organism process//single-organism metabolic process//organic substance metabolic process//primary metabolic process//oxidation-reduction process//lipid metabolic process//oxoacid metabolic process//organic acid metabolic process//small molecule metabolic pr…	--	--	GO:0003674//GO:0000166//GO:0050660//GO:1901265//GO:0016491//GO:0003824//GO:0003857//GO:0036094//GO:0048037//GO:0097159//GO:0050662//GO:0043167//GO:0005488//GO:0043168//GO:0016616//GO:1901363//GO:0016614	molecular_function//nucleotide binding//flavin adenine dinucleotide binding//nucleoside phosphate binding//oxidoreductase activity//catalytic activity//3-hydroxyacyl-CoA dehydrogenase activity//small molecule binding//cofactor binding//organic cyclic compound binding//coenzyme binding//ion binding//binding//anion binding//oxidoreductase activity, acting on the CH-OH group of donors, NAD or NADP a…	--	--	-	Os05g0155000 protein [Source:UniProtKB/TrEMBL;Acc:Q0DKM2]
OS05G0114700	31.5881	3.84846	3.03703	1.88722e-06	0.000117322	Up	Yes	GO:0019626//GO:0044282//GO:0044712//GO:0019541//GO:0009062//GO:0009056//GO:0043436//GO:0046395//GO:0019543//GO:0006082//GO:0044248//GO:0019752//GO:0006631//GO:0032787//GO:0044281//GO:0009987//GO:0008150//GO:0044242//GO:0008152//GO:0044237//GO:0044763//GO:0016042//GO:0044255//GO:0072329//GO:0044710//GO:0016054//GO:0044699//GO:0046459//GO:1901575//GO:0006629//GO:0044238//GO:0071704	short-chain fatty acid catabolic process//small molecule catabolic process//single-organism catabolic process//propionate metabolic process//fatty acid catabolic process//catabolic process//oxoacid metabolic process//carboxylic acid catabolic process//propionate catabolic process//organic acid metabolic process//cellular catabolic process//carboxylic acid metabolic process//fatty acid metabolic p…	--	--	GO:0016835//GO:0005488//GO:0047547//GO:0016836//GO:0003674//GO:0044877//GO:0003824//GO:0003682//GO:0016829	carbon-oxygen lyase activity//binding//2-methylcitrate dehydratase activity//hydro-lyase activity//molecular_function//macromolecular complex binding//catalytic activity//chromatin binding//lyase activity	Os12g0567300; K09422 myb proto-oncogene protein, plant	http://www.genome.jp/dbget-bin/www_bget?osa:4352559	-	Os05g0114700 protein [Source:UniProtKB/TrEMBL;Acc:C7J250]
OS07G0565000	50.7189	6.6759	2.92549	3.1931e-09	3.39077e-07	Up	Yes	GO:0006518//GO:0008150//GO:0044260//GO:0008152//GO:0044237//GO:0006807//GO:0043603//GO:0043604//GO:0009058//GO:0006412//GO:0019538//GO:0044238//GO:0071704//GO:0010467//GO:0034645//GO:1901566//GO:0043170//GO:0044249//GO:0034641//GO:0009059//GO:1901564//GO:1901576//GO:0044267//GO:0043043//GO:0044271//GO:0009987	peptide metabolic process//biological_process//cellular macromolecule metabolic process//metabolic process//cellular metabolic process//nitrogen compound metabolic process//cellular amide metabolic process//amide biosynthetic process//biosynthetic process//translation//protein metabolic process//primary metabolic process//organic substance metabolic process//gene expression//cellular macromolecul…	GO:0044464//GO:0044444//GO:0032991//GO:1990904//GO:0030529//GO:0044424//GO:0043229//GO:0043232//GO:0043228//GO:0005737//GO:0043226//GO:0005840//GO:0005623//GO:0005575//GO:0005622	cell part//cytoplasmic part//macromolecular complex//ribonucleoprotein complex//intracellular ribonucleoprotein complex//intracellular part//intracellular organelle//intracellular non-membrane-bounded organelle//non-membrane-bounded organelle//cytoplasm//organelle//ribosome//cell//cellular_component//intracellular	GO:0003674//GO:0005198//GO:0003735	molecular_function//structural molecule activity//structural constituent of ribosome	--	--	-	Os04g0613600 protein; Os07g0565000 protein; Putative 40S ribosomal protein S11; cDNA clone:J023056G18, full insert sequence [Source:UniProtKB/TrEMBL;Acc:Q7XIK5]
OS04G0460900	87.3281	11.781	2.88998	1.17007e-14	2.34798e-12	Up	Yes	--	--	--	--	--	--	--	--	-	-
OS07G0529600	162.008	22.6195	2.84043	2.10126e-25	1.1028e-22	Up	Yes	GO:0044711//GO:0009987//GO:0016117//GO:0016108//GO:0034641//GO:1901576//GO:0006720//GO:0016109//GO:0044249//GO:0043170//GO:0046483//GO:0008033//GO:0008610//GO:1901360//GO:0016070//GO:0016114//GO:0010467//GO:0006399//GO:0009058//GO:0044238//GO:0071704//GO:0055114//GO:0006721//GO:0006629//GO:0006396//GO:0044699//GO:0034470//GO:0044710//GO:0090304//GO:0044255//GO:0006807//GO:0006139//GO:0008152//GO:…	single-organism biosynthetic process//cellular process//carotenoid biosynthetic process//tetraterpenoid metabolic process//cellular nitrogen compound metabolic process//organic substance biosynthetic process//isoprenoid metabolic process//tetraterpenoid biosynthetic process//cellular biosynthetic process//macromolecule metabolic process//heterocycle metabolic process//tRNA processing//lipid biosy…	--	--	GO:0016614//GO:0043168//GO:0005488//GO:1901363//GO:0048037//GO:0050662//GO:0097159//GO:0043167//GO:0016705//GO:0036094//GO:1901265//GO:0050660//GO:0003824//GO:0016491//GO:0000166//GO:0003674	oxidoreductase activity, acting on CH-OH group of donors//anion binding//binding//heterocyclic compound binding//cofactor binding//coenzyme binding//organic cyclic compound binding//ion binding//oxidoreductase activity, acting on paired donors, with incorporation or reduction of molecular oxygen//small molecule binding//nucleoside phosphate binding//flavin adenine dinucleotide binding//catalytic …	--	--	-	Thiamine thiazole synthase, chloroplastic [Source:UniProtKB/TrEMBL;Acc:Q7XXS4]
OS10G0465700	50.4011	7.0686	2.83396	6.54637e-09	6.5925e-07	Up	Yes	GO:0016052//GO:0009057//GO:0005975//GO:0005976//GO:0043170//GO:0009056//GO:0000272//GO:1901575//GO:0071704//GO:0044238//GO:0008150//GO:0008152	carbohydrate catabolic process//macromolecule catabolic process//carbohydrate metabolic process//polysaccharide metabolic process//macromolecule metabolic process//catabolic process//polysaccharide catabolic process//organic substance catabolic process//organic substance metabolic process//primary metabolic process//biological_process//metabolic process	--	--	GO:0016160//GO:0016161//GO:0004553//GO:0016798//GO:0003824//GO:0016787//GO:0003674	amylase activity//beta-amylase activity//hydrolase activity, hydrolyzing O-glycosyl compounds//hydrolase activity, acting on glycosyl bonds//catalytic activity//hydrolase activity//molecular_function	Os10g0465700; K01177 beta-amylase [EC:3.2.1.2]	http://www.genome.jp/dbget-bin/www_bget?osa:4348838	-	Beta-amylase [Source:UniProtKB/TrEMBL;Acc:Q9AV88]
OS06G0650300	78.1758	11.0741	2.81953	5.76687e-13	9.5384e-11	Up	Yes	--	--	--	--	GO:0016740//GO:0016410//GO:0016407//GO:0008080//GO:0003674//GO:0003824//GO:0016747//GO:0016746	transferase activity//N-acyltransferase activity//acetyltransferase activity//N-acetyltransferase activity//molecular_function//catalytic activity//transferase activity, transferring acyl groups other than amino-acyl groups//transferase activity, transferring acyl groups	--	--	-	GCN5-related N-acetyltransferase-like [Source:UniProtKB/TrEMBL;Acc:Q67UR2]
OS02G0154600	33.2406	4.7124	2.81841	2.63083e-06	0.000159197	Up	Yes	GO:0051234//GO:0055085//GO:0044763//GO:0008150//GO:0006810//GO:1902578//GO:0044765//GO:0044699//GO:0051179//GO:0009987	establishment of localization//transmembrane transport//single-organism cellular process//biological_process//transport//single-organism localization//single-organism transport//single-organism process//localization//cellular process	--	--	GO:0003674//GO:0005515//GO:0005488	molecular_function//protein binding//binding	Os02g0154700	http://www.genome.jp/dbget-bin/www_bget?osa:4328345	-	Os02g0154600 protein; cDNA clone:J033089D19, full insert sequence [Source:UniProtKB/TrEMBL;Acc:A3A395]
OS05G0158200	111.48	15.8651	2.81286	8.41613e-18	2.16683e-15	Up	Yes	--	--	--	--	--	--	--	--	-	Os05g0158200 protein; Putative uncharacterized protein P0676G05.20; cDNA clone:001-022-G04, full insert sequence; cDNA clone:J033031C13, full insert sequence [Source:UniProtKB/TrEMBL;Acc:Q75LZ0]
OS03G0654800	61.7779	8.79648	2.81209	1.59127e-10	1.94742e-08	Up	Yes	--	--	--	--	--	--	--	--	-	Expressed protein [Source:UniProtKB/TrEMBL;Acc:Q84ST7]
OS04G0587500	24.1519	3.5343	2.77264	7.24856e-05	0.00291341	Up	Yes	GO:0051179//GO:0009987//GO:0051234//GO:0044763//GO:0055085//GO:0008152//GO:0008150//GO:0006810//GO:1902578//GO:0044765//GO:0055114//GO:0044699//GO:0044710	localization//cellular process//establishment of localization//single-organism cellular process//transmembrane transport//metabolic process//biological_process//transport//single-organism localization//single-organism transport//oxidation-reduction process//single-organism process//single-organism metabolic process	GO:0016020//GO:0005575	membrane//cellular_component	GO:0016899//GO:0003885//GO:0016614//GO:0046983//GO:0005488//GO:0003674//GO:0005515//GO:0016787//GO:0003824//GO:0016491	oxidoreductase activity, acting on the CH-OH group of donors, oxygen as acceptor//D-arabinono-1,4-lactone oxidase activity//oxidoreductase activity, acting on CH-OH group of donors//protein dimerization activity//binding//molecular_function//protein binding//hydrolase activity//catalytic activity//oxidoreductase activity	--	--	-	OSJNBb0016D16.7 protein [Source:UniProtKB/TrEMBL;Acc:Q7XN26]
OS04G0386700	101.692	14.9226	2.76864	4.09776e-16	9.64069e-14	Up	Yes	--	--	GO:0031224//GO:0016020//GO:0044425//GO:0005575//GO:0016021	intrinsic component of membrane//membrane//membrane part//cellular_component//integral component of membrane	--	--	--	--	-	OSJNBa0044M19.10 protein; cDNA, clone: J065037K20, full insert sequence [Source:UniProtKB/TrEMBL;Acc:Q7XLP6]
OS11G0454000	81.735	12.4879	2.71043	5.7464e-13	9.5625e-11	Up	Yes	GO:0032502//GO:0009628//GO:0001101//GO:0008150//GO:0009415//GO:0042221//GO:0009847//GO:1901700//GO:0010035//GO:0050896//GO:0006950	developmental process//response to abiotic stimulus//response to acid chemical//biological_process//response to water//response to chemical//spore germination//response to oxygen-containing compound//response to inorganic substance//response to stimulus//response to stress	GO:0031224//GO:0016021//GO:0005575//GO:0044425//GO:0016020	intrinsic component of membrane//integral component of membrane//cellular_component//membrane part//membrane	--	--	--	--	RAB16C	Dehydrin Rab16C [Source:UniProtKB/Swiss-Prot;Acc:Q2R4Z7]
OS05G0355400	309.462	47.2811	2.71043	1.13051e-44	1.46918e-41	Up	Yes	GO:0008150//GO:0006950//GO:0050896	biological_process//response to stress//response to stimulus	--	--	--	--	--	--	-	Putative uncharacterized protein OSJNBa0036C12.9 [Source:UniProtKB/TrEMBL;Acc:Q5W6Y8]
OS01G0794400	23.0078	3.5343	2.70263	0.000135058	0.0049944	Up	Yes	GO:0009987//GO:0065008//GO:0065007//GO:0007165//GO:0023052//GO:0055114//GO:0050789//GO:0044699//GO:0045454//GO:0042592//GO:0044710//GO:0007154//GO:0019725//GO:0050896//GO:0008152//GO:0044763//GO:0051716//GO:0008150//GO:0050794//GO:0044700//GO:0035556	cellular process//regulation of biological quality//biological regulation//signal transduction//signaling//oxidation-reduction process//regulation of biological process//single-organism process//cell redox homeostasis//homeostatic process//single-organism metabolic process//cell communication//cellular homeostasis//response to stimulus//metabolic process//single-organism cellular process//cellula…	--	--	GO:0016668//GO:0015036//GO:0016651//GO:0047134//GO:0009055//GO:0003824//GO:0016491//GO:0016209//GO:0016667//GO:0015035//GO:0003674	oxidoreductase activity, acting on a sulfur group of donors, NAD(P) as acceptor//disulfide oxidoreductase activity//oxidoreductase activity, acting on NAD(P)H//protein-disulfide reductase activity//electron carrier activity//catalytic activity//oxidoreductase activity//antioxidant activity//oxidoreductase activity, acting on a sulfur group of donors//protein disulfide oxidoreductase activity//mol…	--	--	-	Probable nucleoredoxin 2 [Source:UniProtKB/Swiss-Prot;Acc:Q0JIL1]
OS05G0468800	68.1337	11.2312	2.60085	1.33576e-10	1.64208e-08	Up	Yes	--	--	--	--	--	--	--	--	-	Os05g0468800 protein [Source:UniProtKB/TrEMBL;Acc:Q0DHF7]
OS12G0410050	28.3467	4.7124	2.58865	3.60636e-05	0.00160295	Up	Yes	--	--	--	--	--	--	--	--	-	Putative uncharacterized protein [Source:UniProtKB/TrEMBL;Acc:B9GCU0]
OS04G0456700	303.869	50.7368	2.58234	1.41111e-41	1.54043e-38	Up	Yes	GO:0005975//GO:0044238//GO:0071704//GO:0008152//GO:0008150	carbohydrate metabolic process//primary metabolic process//organic substance metabolic process//metabolic process//biological_process	--	--	GO:0005488//GO:0001871//GO:0030248//GO:0030246//GO:0005515//GO:0030247//GO:0003674	binding//pattern binding//cellulose binding//carbohydrate binding//protein binding//polysaccharide binding//molecular_function	--	--	-	OSJNBa0006M15.20 protein; OSJNBa0036B21.4 protein; Os04g0456700 protein; cDNA clone:J013002D12, full insert sequence [Source:UniProtKB/TrEMBL;Acc:Q7XRE7]
OS05G0194550	45.4436	7.61838	2.57652	1.82537e-07	1.4315e-05	Up	Yes	GO:0044765//GO:1902578//GO:0044699//GO:0055085//GO:0044763//GO:0051234//GO:0008150//GO:0006810//GO:0009987//GO:0051179	single-organism transport//single-organism localization//single-organism process//transmembrane transport//single-organism cellular process//establishment of localization//biological_process//transport//cellular process//localization	GO:0031224//GO:0016021//GO:0005575//GO:0044425//GO:0016020	intrinsic component of membrane//integral component of membrane//cellular_component//membrane part//membrane	--	--	--	--	-	Os05g0194550 protein [Source:UniProtKB/TrEMBL;Acc:C7J2P2]
OS12G0100100	44.9352	7.61838	2.56029	2.37364e-07	1.78948e-05	Up	Yes	--	--	GO:0043234//GO:0005622//GO:0005623//GO:0005575//GO:0044446//GO:0043226//GO:0005856//GO:0044422//GO:0044424//GO:0043229//GO:0043228//GO:0043232//GO:0005882//GO:0045111//GO:0044464//GO:0032991//GO:0044430	protein complex//intracellular//cell//cellular_component//intracellular organelle part//organelle//cytoskeleton//organelle part//intracellular part//intracellular organelle//non-membrane-bounded organelle//intracellular non-membrane-bounded organelle//intermediate filament//intermediate filament cytoskeleton//cell part//macromolecular complex//cytoskeletal part	GO:1901363//GO:0005488//GO:0097159//GO:0003676//GO:0003674//GO:0003723	heterocyclic compound binding//binding//organic cyclic compound binding//nucleic acid binding//molecular_function//RNA binding	--	--	-	Os12g0100100 protein; RNA recognition motif family protein, expressed; cDNA clone:006-309-B07, full insert sequence; cDNA, clone: J065158B05, full insert sequence [Source:UniProtKB/TrEMBL;Acc:Q2QZ01]
OS08G0208400	31.7152	5.4978	2.52825	1.6451e-05	0.000796034	Up	Yes	GO:0006979//GO:0008150//GO:0050896//GO:0006950	response to oxidative stress//biological_process//response to stimulus//response to stress	--	--	--	--	--	--	-	Os08g0208400 protein; cDNA clone:J033095G06, full insert sequence [Source:UniProtKB/TrEMBL;Acc:Q0J7A0]
OS02G0216300	31.7788	5.57634	2.51067	1.75218e-05	0.000843366	Up	Yes	GO:0051179//GO:0009987//GO:0044763//GO:0055085//GO:0051234//GO:0008150//GO:0006810//GO:0044765//GO:1902578//GO:0044699	localization//cellular process//single-organism cellular process//transmembrane transport//establishment of localization//biological_process//transport//single-organism transport//single-organism localization//single-organism process	--	--	--	--	Os02g0216300	http://www.genome.jp/dbget-bin/www_bget?osa:4328727	-	cDNA clone:J023088C01, full insert sequence [Source:UniProtKB/TrEMBL;Acc:B7EQF1]
OS04G0415800	138.81	24.6616	2.49277	4.03492e-19	1.18405e-16	Up	Yes	--	--	--	--	--	--	--	--	-	OJ991214_12.11 protein; Os04g0415800 protein [Source:UniProtKB/TrEMBL;Acc:Q7XTF6]
OS07G0551600	37.2447	6.6759	2.48	3.94869e-06	0.000227831	Up	Yes	GO:0044723//GO:0016051//GO:0000271//GO:0044260//GO:0008150//GO:0034637//GO:0044763//GO:0008152//GO:0044237//GO:0051274//GO:0044710//GO:0044699//GO:0033692//GO:0044238//GO:0030243//GO:0071704//GO:0009250//GO:0009058//GO:0005975//GO:0044042//GO:0034645//GO:0005976//GO:0051273//GO:0030244//GO:0043170//GO:0044249//GO:0006073//GO:0009059//GO:1901576//GO:0044262//GO:0044264//GO:0009987//GO:0044711	single-organism carbohydrate metabolic process//carbohydrate biosynthetic process//polysaccharide biosynthetic process//cellular macromolecule metabolic process//biological_process//cellular carbohydrate biosynthetic process//single-organism cellular process//metabolic process//cellular metabolic process//beta-glucan biosynthetic process//single-organism metabolic process//single-organism process…	GO:0016020//GO:0005575	membrane//cellular_component	GO:0003674//GO:0035251//GO:0003824//GO:0016760//GO:0016759//GO:0016758//GO:0046527//GO:0016757//GO:0016740//GO:0008194	molecular_function//UDP-glucosyltransferase activity//catalytic activity//cellulose synthase (UDP-forming) activity//cellulose synthase activity//transferase activity, transferring hexosyl groups//glucosyltransferase activity//transferase activity, transferring glycosyl groups//transferase activity//UDP-glycosyltransferase activity	--	--	-	-
OS05G0202500	28.7916	5.18364	2.47361	5.11439e-05	0.00217409	Up	Yes	GO:0006807//GO:0006139//GO:0090304//GO:0006725//GO:0008152//GO:0044237//GO:0044260//GO:0008150//GO:0006259//GO:0044238//GO:0071704//GO:0009058//GO:0006260//GO:0006270//GO:0006261//GO:0046483//GO:0043170//GO:0034645//GO:1901360//GO:0009987//GO:0034641//GO:0009059//GO:1901576//GO:0044249	nitrogen compound metabolic process//nucleobase-containing compound metabolic process//nucleic acid metabolic process//cellular aromatic compound metabolic process//metabolic process//cellular metabolic process//cellular macromolecule metabolic process//biological_process//DNA metabolic process//primary metabolic process//organic substance metabolic process//biosynthetic process//DNA replication/…	--	--	--	--	Os07g0212400	http://www.genome.jp/dbget-bin/www_bget?osa:4342716	-	-
OS01G0363500	51.6723	9.4248	2.45486	6.64222e-08	5.71838e-06	Up	Yes	GO:1901360//GO:0009228//GO:1901362//GO:0044283//GO:0046483//GO:1901566//GO:0042364//GO:0034641//GO:1901564//GO:1901576//GO:0044249//GO:0006772//GO:0044711//GO:0044281//GO:0019438//GO:0044271//GO:0009987//GO:0044272//GO:0008150//GO:0009110//GO:0006807//GO:0008152//GO:0044237//GO:0044763//GO:0006725//GO:0042724//GO:0044699//GO:0042723//GO:0044710//GO:0072528//GO:0006790//GO:0072527//GO:0009058//GO:…	organic cyclic compound metabolic process//thiamine biosynthetic process//organic cyclic compound biosynthetic process//small molecule biosynthetic process//heterocycle metabolic process//organonitrogen compound biosynthetic process//water-soluble vitamin biosynthetic process//cellular nitrogen compound metabolic process//organonitrogen compound metabolic process//organic substance biosynthetic p…	--	--	GO:0016773//GO:0016705//GO:0016740//GO:0004497//GO:0016714//GO:0016772//GO:0004511//GO:0004417//GO:0003674//GO:0016301//GO:0003824//GO:0016491	phosphotransferase activity, alcohol group as acceptor//oxidoreductase activity, acting on paired donors, with incorporation or reduction of molecular oxygen//transferase activity//monooxygenase activity//oxidoreductase activity, acting on paired donors, with incorporation or reduction of molecular oxygen, reduced pteridine as one donor, and incorporation of one atom of oxygen//transferase activi…	Os01g0363500	http://www.genome.jp/dbget-bin/www_bget?osa:9271629	-	Uncharacterized protein [Source:UniProtKB/TrEMBL;Acc:A2ZT39]
OS01G0390300	26.5671	4.94802	2.42472	0.000121712	0.00459427	Up	Yes	--	--	--	--	--	--	--	--	-	DNA binding protein-like; Os01g0390300 protein; cDNA clone:J013132G10, full insert sequence; cDNA clone:J033116P19, full insert sequence [Source:UniProtKB/TrEMBL;Acc:Q5VNJ1]
OS09G0509700	61.333	11.4668	2.4192	5.53393e-09	5.67769e-07	Up	Yes	--	--	GO:0044464//GO:0005623//GO:0005575//GO:0005622	cell part//cell//cellular_component//intracellular	GO:0003674//GO:0008270//GO:0043169//GO:0005515//GO:0043167//GO:0046914//GO:0005488//GO:0046872	molecular_function//zinc ion binding//cation binding//protein binding//ion binding//transition metal ion binding//binding//metal ion binding	--	--	-	-
OS08G0343000	28.3467	5.34072	2.40807	7.74655e-05	0.0030908	Up	Yes	GO:0008150//GO:0006810//GO:0044260//GO:0033036//GO:0043412//GO:0051234//GO:0006464//GO:0044237//GO:0008152//GO:0006796//GO:0008104//GO:0044238//GO:0071704//GO:0019538//GO:0071702//GO:0051179//GO:0043170//GO:0015031//GO:0045184//GO:0036211//GO:0009987//GO:0006793//GO:0006468//GO:0044267//GO:0016310	biological_process//transport//cellular macromolecule metabolic process//macromolecule localization//macromolecule modification//establishment of localization//cellular protein modification process//cellular metabolic process//metabolic process//phosphate-containing compound metabolic process//protein localization//primary metabolic process//organic substance metabolic process//protein metabolic …	--	--	GO:0032549//GO:0003674//GO:0032550//GO:0035639//GO:0001882//GO:0016301//GO:0000166//GO:0001883//GO:1901265//GO:0003824//GO:0032559//GO:0032553//GO:0004672//GO:0016773//GO:0097367//GO:0036094//GO:0097159//GO:0043167//GO:0016740//GO:0043168//GO:0005488//GO:0030554//GO:1901363//GO:0032555//GO:0016772//GO:0005524//GO:0017076	ribonucleoside binding//molecular_function//purine ribonucleoside binding//purine ribonucleoside triphosphate binding//nucleoside binding//kinase activity//nucleotide binding//purine nucleoside binding//nucleoside phosphate binding//catalytic activity//adenyl ribonucleotide binding//ribonucleotide binding//protein kinase activity//phosphotransferase activity, alcohol group as acceptor//carbohydra…	--	--	-	Os08g0343000 protein [Source:UniProtKB/TrEMBL;Acc:Q0J6A8]
OS04G0589800	49.13	9.8175	2.32318	3.67571e-07	2.62601e-05	Up	Yes	GO:0006518//GO:0048856//GO:0044260//GO:0008150//GO:0008152//GO:0044237//GO:0032501//GO:0006807//GO:0043603//GO:0007275//GO:0009790//GO:0032502//GO:0044699//GO:0043604//GO:0019538//GO:0044238//GO:0071704//GO:0009058//GO:0006412//GO:0010467//GO:0044767//GO:1901566//GO:0034645//GO:0043170//GO:0044249//GO:0034641//GO:0009059//GO:1901564//GO:1901576//GO:0044707//GO:0044267//GO:0009987//GO:0043043//GO:…	peptide metabolic process//anatomical structure development//cellular macromolecule metabolic process//biological_process//metabolic process//cellular metabolic process//multicellular organismal process//nitrogen compound metabolic process//cellular amide metabolic process//multicellular organismal development//embryo development//developmental process//single-organism process//amide biosynthetic…	GO:0044464//GO:0032991//GO:0044444//GO:1990904//GO:0044424//GO:0030529//GO:0043229//GO:0043228//GO:0043232//GO:0043226//GO:0005737//GO:0005840//GO:0005623//GO:0005575//GO:0005622	cell part//macromolecular complex//cytoplasmic part//ribonucleoprotein complex//intracellular part//intracellular ribonucleoprotein complex//intracellular organelle//non-membrane-bounded organelle//intracellular non-membrane-bounded organelle//organelle//cytoplasm//ribosome//cell//cellular_component//intracellular	GO:0003674//GO:0005198//GO:0003735	molecular_function//structural molecule activity//structural constituent of ribosome	--	--	-	OSJNBa0086O06.12 protein; Os04g0589800 protein; cDNA clone:001-119-E08, full insert sequence [Source:UniProtKB/TrEMBL;Acc:Q7XLZ7]
OS05G0550600	298.276	59.926	2.31539	7.20324e-36	5.78187e-33	Up	Yes	--	--	--	--	--	--	--	--	-	Os05g0550600 protein; Putative lipid transfer protein; cDNA clone:001-120-E03, full insert sequence; cDNA clone:002-157-B03, full insert sequence [Source:UniProtKB/TrEMBL;Acc:Q6L4G9]
OS01G0167400	31.2703	6.44028	2.2796	6.1477e-05	0.00253057	Up	Yes	GO:0050789//GO:0031324//GO:0044267//GO:0009987//GO:0065007//GO:0006417//GO:0044271//GO:0080090//GO:0043043//GO:0044249//GO:1901564//GO:1901576//GO:0009059//GO:0034641//GO:1901566//GO:0034249//GO:0009890//GO:0034645//GO:0031323//GO:0043170//GO:0048519//GO:0034248//GO:0010608//GO:0010467//GO:0009892//GO:0009889//GO:0010605//GO:0051172//GO:0019222//GO:0048523//GO:2000113//GO:0051246//GO:0032268//GO:…	regulation of biological process//negative regulation of cellular metabolic process//cellular protein metabolic process//cellular process//biological regulation//regulation of translation//cellular nitrogen compound biosynthetic process//regulation of primary metabolic process//peptide biosynthetic process//cellular biosynthetic process//organonitrogen compound metabolic process//organic substanc…	--	--	GO:0016799//GO:0016798//GO:0030597//GO:0003824//GO:0016787//GO:0003674//GO:0030598	hydrolase activity, hydrolyzing N-glycosyl compounds//hydrolase activity, acting on glycosyl bonds//RNA glycosylase activity//catalytic activity//hydrolase activity//molecular_function//rRNA N-glycosylase activity	--	--	-	rRNA N-glycosidase [Source:UniProtKB/TrEMBL;Acc:Q9AS85]
OS12G0285100	187.241	38.7987	2.27081	1.36125e-22	5.38404e-20	Up	Yes	GO:0008150//GO:0006810//GO:0055085//GO:0044763//GO:0051234//GO:0044699//GO:0044765//GO:1902578//GO:0051179//GO:0009987	biological_process//transport//transmembrane transport//single-organism cellular process//establishment of localization//single-organism process//single-organism transport//single-organism localization//localization//cellular process	GO:0016020//GO:0005575	membrane//cellular_component	GO:0003674//GO:0005215	molecular_function//transporter activity	Os12g0285100	http://www.genome.jp/dbget-bin/www_bget?osa:4351993	-	Expressed protein; Os12g0285100 protein; cDNA clone:J033148J12, full insert sequence [Source:UniProtKB/TrEMBL;Acc:Q0INW2]
OS01G0547000	31.5245	6.59736	2.25652	6.42942e-05	0.00261498	Up	Yes	GO:0006139//GO:0006807//GO:0010468//GO:0090304//GO:0051171//GO:2000112//GO:0006725//GO:0044763//GO:0044237//GO:0008152//GO:0044260//GO:0050794//GO:0008150//GO:0051716//GO:0006259//GO:0006974//GO:0097659//GO:0044238//GO:0071704//GO:1903506//GO:0018130//GO:0060255//GO:0009058//GO:0010556//GO:0044699//GO:0031326//GO:0044710//GO:0006351//GO:0031323//GO:0046483//GO:0043170//GO:0006289//GO:1901362//GO:…	nucleobase-containing compound metabolic process//nitrogen compound metabolic process//regulation of gene expression//nucleic acid metabolic process//regulation of nitrogen compound metabolic process//regulation of cellular macromolecule biosynthetic process//cellular aromatic compound metabolic process//single-organism cellular process//cellular metabolic process//metabolic process//cellular mac…	GO:0043227//GO:0031224//GO:0044464//GO:0043231//GO:0043229//GO:0044424//GO:0044425//GO:0043226//GO:0016020//GO:0016021//GO:0005622//GO:0005623//GO:0005575//GO:0005634	membrane-bounded organelle//intrinsic component of membrane//cell part//intracellular membrane-bounded organelle//intracellular organelle//intracellular part//membrane part//organelle//membrane//integral component of membrane//intracellular//cell//cellular_component//nucleus	GO:0000166//GO:0001882//GO:0003684//GO:0032549//GO:0003674//GO:0032550//GO:0003906//GO:0042578//GO:0000702//GO:0032559//GO:0008534//GO:0016829//GO:0032553//GO:0004518//GO:0016787//GO:0001883//GO:0004520//GO:1901265//GO:0004519//GO:0003676//GO:0003824//GO:0098519//GO:0097159//GO:0016835//GO:0016799//GO:0043167//GO:0004536//GO:0016798//GO:0043531//GO:0003677//GO:0097367//GO:0036094//GO:0019104//GO:…	nucleotide binding//nucleoside binding//damaged DNA binding//ribonucleoside binding//molecular_function//purine ribonucleoside binding//DNA-(apurinic or apyrimidinic site) lyase activity//phosphoric ester hydrolase activity//oxidized base lesion DNA N-glycosylase activity//adenyl ribonucleotide binding//oxidized purine nucleobase lesion DNA N-glycosylase activity//lyase activity//ribonucleotide b…	--	--	-	Os01g0547000 protein; Putative RPR1; Uncharacterized protein; cDNA clone:J023090D06, full insert sequence [Source:UniProtKB/TrEMBL;Acc:Q8RYR1]
OS10G0378100	30.2534	6.36174	2.2496	9.33968e-05	0.00362574	Up	Yes	GO:0044699//GO:0044710//GO:0055114//GO:0008150//GO:0008152	single-organism process//single-organism metabolic process//oxidation-reduction process//biological_process//metabolic process	--	--	GO:0003824//GO:0016491//GO:0003674//GO:0043169//GO:0046914//GO:0005488//GO:0046872//GO:1901363//GO:0046906//GO:0016705//GO:0005506//GO:0097159//GO:0043167//GO:0020037	catalytic activity//oxidoreductase activity//molecular_function//cation binding//transition metal ion binding//binding//metal ion binding//heterocyclic compound binding//tetrapyrrole binding//oxidoreductase activity, acting on paired donors, with incorporation or reduction of molecular oxygen//iron ion binding//organic cyclic compound binding//ion binding//heme binding	Os10g0378100	http://www.genome.jp/dbget-bin/www_bget?osa:4348498	-	Cytochrome P450 family protein, expressed; cDNA clone:J023042H12, full insert sequence [Source:UniProtKB/TrEMBL;Acc:Q338Z0]
OS11G0488400	73.0912	15.7865	2.211	1.93086e-09	2.15082e-07	Up	Yes	--	--	--	--	--	--	Os11g0488050	http://www.genome.jp/dbget-bin/www_bget?osa:9272549	-	Os11g0488050 protein [Source:UniProtKB/TrEMBL;Acc:C7J8M7]
OS11G0518900	89.8704	19.5565	2.2002	3.23945e-11	4.42039e-09	Up	Yes	--	--	--	--	--	--	--	--	-	Putative uncharacterized protein [Source:UniProtKB/TrEMBL;Acc:B9GAX7]
OS01G0733200	61.5237	13.4303	2.19565	4.2e-08	3.78132e-06	Up	Yes	GO:0009058//GO:0060255//GO:1903506//GO:0018130//GO:0044238//GO:0071704//GO:0031326//GO:0010556//GO:0008152//GO:0044237//GO:0051171//GO:2000112//GO:0006725//GO:0090304//GO:0010468//GO:0006807//GO:0006139//GO:0097659//GO:0008150//GO:0050794//GO:0044260//GO:2001141//GO:0050789//GO:0080090//GO:0019438//GO:0044271//GO:0065007//GO:0006355//GO:0009987//GO:0034654//GO:0051252//GO:0044249//GO:0009059//GO:…	biosynthetic process//regulation of macromolecule metabolic process//regulation of nucleic acid-templated transcription//heterocycle biosynthetic process//primary metabolic process//organic substance metabolic process//regulation of cellular biosynthetic process//regulation of macromolecule biosynthetic process//metabolic process//cellular metabolic process//regulation of nitrogen compound metabo…	GO:0043229//GO:0044424//GO:0043227//GO:0043231//GO:0044464//GO:0005634//GO:0005623//GO:0005575//GO:0005622//GO:0043226	intracellular organelle//intracellular part//membrane-bounded organelle//intracellular membrane-bounded organelle//cell part//nucleus//cell//cellular_component//intracellular//organelle	GO:0005515//GO:0003676//GO:0003674//GO:0043565//GO:1901363//GO:0005488//GO:0001071//GO:0003700//GO:0097159//GO:0003677	protein binding//nucleic acid binding//molecular_function//sequence-specific DNA binding//heterocyclic compound binding//binding//nucleic acid binding transcription factor activity//transcription factor activity, sequence-specific DNA binding//organic cyclic compound binding//DNA binding	--	--	HSFC1B	Heat stress transcription factor C-1b [Source:UniProtKB/Swiss-Prot;Acc:Q942D6]
OS05G0381400	30.5712	6.75444	2.17826	0.000121112	0.00457794	Up	Yes	--	--	--	--	--	--	--	--	-	Os05g0381400 protein; Putative plasma membrane associated protein; cDNA clone:J033081F22, full insert sequence [Source:UniProtKB/TrEMBL;Acc:Q6L4D2]
OS01G0956600	31.9694	7.30422	2.12989	0.000108318	0.00411142	Up	Yes	GO:0044260//GO:0008150//GO:0043412//GO:0006464//GO:0006796//GO:0008152//GO:0044237//GO:0019538//GO:0044238//GO:0071704//GO:0043170//GO:0036211//GO:0006793//GO:0006468//GO:0009987//GO:0016310//GO:0044267	cellular macromolecule metabolic process//biological_process//macromolecule modification//cellular protein modification process//phosphate-containing compound metabolic process//metabolic process//cellular metabolic process//protein metabolic process//primary metabolic process//organic substance metabolic process//macromolecule metabolic process//protein modification process//phosphorus metabolic…	--	--	GO:0032549//GO:0032550//GO:0003674//GO:0035639//GO:0000166//GO:0001882//GO:0016301//GO:0001883//GO:1901265//GO:0003676//GO:0003824//GO:0032559//GO:0004672//GO:0032553//GO:0097367//GO:0036094//GO:0016773//GO:0097159//GO:0016740//GO:0043167//GO:0005488//GO:0043168//GO:1901363//GO:0030554//GO:0005524//GO:0016772//GO:0032555//GO:0017076	ribonucleoside binding//purine ribonucleoside binding//molecular_function//purine ribonucleoside triphosphate binding//nucleotide binding//nucleoside binding//kinase activity//purine nucleoside binding//nucleoside phosphate binding//nucleic acid binding//catalytic activity//adenyl ribonucleotide binding//protein kinase activity//ribonucleotide binding//carbohydrate derivative binding//small molec…	--	--	-	Os01g0956600 protein; Splicing factor family protein-like; cDNA clone:J033112L14, full insert sequence [Source:UniProtKB/TrEMBL;Acc:Q5JJU2]
OS06G0142200	410.264	94.0909	2.12443	1.37224e-43	1.62825e-40	Up	Yes	--	--	--	--	--	--	--	--	-	Early nodulin; Os06g0142200 protein; Putative early nodulin; cDNA clone:J033147G13, full insert sequence [Source:UniProtKB/TrEMBL;Acc:O82787]
OS09G0532000	141.352	33.1439	2.09248	8.88209e-16	2.00332e-13	Up	Yes	--	--	--	--	--	--	--	--	-	Os09g0532000 protein; Putative uncharacterized protein OJ1254_E07.23; Putative uncharacterized protein P0515E01.8; Senescence-inducible chloroplast stay-green protein; cDNA clone:001-203-B12, full insert sequence [Source:UniProtKB/TrEMBL;Acc:Q652K1]
OS04G0431300	55.2315	12.9591	2.09153	5.03679e-07	3.54276e-05	Up	Yes	--	--	--	--	GO:0003824//GO:0016747//GO:0016746//GO:0003674//GO:0008080//GO:0016407//GO:0016410//GO:0016740	catalytic activity//transferase activity, transferring acyl groups other than amino-acyl groups//transferase activity, transferring acyl groups//molecular_function//N-acetyltransferase activity//acetyltransferase activity//N-acyltransferase activity//transferase activity	--	--	-	Os04g0431300 protein [Source:UniProtKB/TrEMBL;Acc:Q0JD49]
OS03G0184100	33.6219	7.93254	2.08355	9.22442e-05	0.00358609	Up	Yes	--	--	--	--	--	--	--	--	-	Expressed protein; Os03g0184100 protein; cDNA clone:J013106B15, full insert sequence [Source:UniProtKB/TrEMBL;Acc:Q10QT4]
OS01G0120300	97.1795	23.2478	2.06356	4.02283e-11	5.40823e-09	Up	Yes	GO:0071704//GO:0009987//GO:0044238//GO:0019538//GO:0006520//GO:0044271//GO:0006412//GO:0044281//GO:0043043//GO:0009058//GO:0019752//GO:0044267//GO:0043604//GO:1901576//GO:1901564//GO:0009059//GO:0034641//GO:0006418//GO:0006082//GO:0044699//GO:0043038//GO:0044249//GO:0006430//GO:0044710//GO:0043603//GO:0006139//GO:0006807//GO:0043436//GO:0046483//GO:0090304//GO:0043170//GO:0006725//GO:1901566//GO:…	organic substance metabolic process//cellular process//primary metabolic process//protein metabolic process//cellular amino acid metabolic process//cellular nitrogen compound biosynthetic process//translation//small molecule metabolic process//peptide biosynthetic process//biosynthetic process//carboxylic acid metabolic process//cellular protein metabolic process//amide biosynthetic process//orga…	GO:0044424//GO:0005622//GO:0005575//GO:0005623//GO:0044464//GO:0005737	intracellular part//intracellular//cellular_component//cell//cell part//cytoplasm	GO:0005524//GO:0032559//GO:0016876//GO:0032555//GO:0017076//GO:0032553//GO:0043168//GO:0005488//GO:1901265//GO:0001883//GO:0016787//GO:0004812//GO:1901363//GO:0003824//GO:0016875//GO:0030554//GO:0016788//GO:0097159//GO:0035639//GO:0052689//GO:0016874//GO:0000166//GO:0043167//GO:0001882//GO:0002161//GO:0032549//GO:0004824//GO:0003674//GO:0036094//GO:0097367//GO:0032550	ATP binding//adenyl ribonucleotide binding//ligase activity, forming aminoacyl-tRNA and related compounds//purine ribonucleotide binding//purine nucleotide binding//ribonucleotide binding//anion binding//binding//nucleoside phosphate binding//purine nucleoside binding//hydrolase activity//aminoacyl-tRNA ligase activity//heterocyclic compound binding//catalytic activity//ligase activity, forming c…	--	--	-	Putative leucyl-tRNA synthetase [Source:UniProtKB/TrEMBL;Acc:Q5ZDS6]
OS01G0702500	50.1469	12.3308	2.0239	2.88124e-06	0.000172439	Up	Yes	GO:0050896//GO:1901700//GO:0010035//GO:0042221//GO:0006950//GO:0009415//GO:0001101//GO:0008150//GO:0009628	response to stimulus//response to oxygen-containing compound//response to inorganic substance//response to chemical//response to stress//response to water//response to acid chemical//biological_process//response to abiotic stimulus	--	--	--	--	--	--	-	-
OS01G0822800	40.4226	9.97458	2.01883	2.74611e-05	0.00126381	Up	Yes	--	--	GO:0000152//GO:0043231//GO:0044446//GO:0043226//GO:0044464//GO:0032991//GO:1902494//GO:0044422//GO:0000151//GO:0043227//GO:0043234//GO:0005634//GO:0005680//GO:0044424//GO:0005623//GO:0005575//GO:0005622//GO:1990234//GO:0031461//GO:0043229//GO:0044428	nuclear ubiquitin ligase complex//intracellular membrane-bounded organelle//intracellular organelle part//organelle//cell part//macromolecular complex//catalytic complex//organelle part//ubiquitin ligase complex//membrane-bounded organelle//protein complex//nucleus//anaphase-promoting complex//intracellular part//cell//cellular_component//intracellular//transferase complex//cullin-RING ubiquitin …	GO:0003674//GO:0019787//GO:0016740//GO:0043169//GO:0043167//GO:0008270//GO:0003824//GO:0046872//GO:0046914//GO:0005488//GO:0005515//GO:0004842	molecular_function//ubiquitin-like protein transferase activity//transferase activity//cation binding//ion binding//zinc ion binding//catalytic activity//metal ion binding//transition metal ion binding//binding//protein binding//ubiquitin-protein transferase activity	--	--	-	Os01g0822800 protein; Putative RING-H2 zinc finger protein [Source:UniProtKB/TrEMBL;Acc:Q8S0Z1]
OS12G0548401	124.763	30.7877	2.01877	1.73998e-13	3.10365e-11	Up	Yes	GO:0006950//GO:0008150//GO:0009611//GO:0050896	response to stress//biological_process//response to wounding//response to stimulus	--	--	GO:0098772//GO:0061135//GO:0004867//GO:0003674//GO:0061134//GO:0030234//GO:0004866//GO:0030414//GO:0004857	molecular function regulator//endopeptidase regulator activity//serine-type endopeptidase inhibitor activity//molecular_function//peptidase regulator activity//enzyme regulator activity//endopeptidase inhibitor activity//peptidase inhibitor activity//enzyme inhibitor activity	--	--	-	Os12g0548450 protein; Subtilisin-chymotrypsin inhibitor CI-1B, putative, expressed; cDNA, clone: J065025E22, full insert sequence [Source:UniProtKB/TrEMBL;Acc:Q2QNZ6]
OS06G0546500	56.1849	13.9801	2.00681	8.51693e-07	5.69695e-05	Up	Yes	GO:0050896//GO:0006950//GO:0055114//GO:0044699//GO:0006979//GO:0044710//GO:0008152//GO:0008150	response to stimulus//response to stress//oxidation-reduction process//single-organism process//response to oxidative stress//single-organism metabolic process//metabolic process//biological_process	--	--	GO:0005488//GO:0046906//GO:1901363//GO:0097159//GO:0020037//GO:0016491//GO:0016209//GO:0003824//GO:0004601//GO:0003674//GO:0016684	binding//tetrapyrrole binding//heterocyclic compound binding//organic cyclic compound binding//heme binding//oxidoreductase activity//antioxidant activity//catalytic activity//peroxidase activity//molecular_function//oxidoreductase activity, acting on peroxide as acceptor	--	--	-	Class III peroxidase 88; Os06g0546500 protein; Putative bacterial-induced peroxidase; cDNA clone:J033068K09, full insert sequence [Source:UniProtKB/TrEMBL;Acc:Q5Z7K0]
OS11G0533400	50.5282	12.6449	1.99853	3.23937e-06	0.00019177	Up	Yes	--	--	--	--	--	--	--	--	-	Expressed protein; Os11g0533400 protein; cDNA clone:001-119-B03, full insert sequence [Source:UniProtKB/TrEMBL;Acc:Q2R376]
OS05G0563550	47.0961	12.4093	1.92419	1.22442e-05	0.00061201	Up	Yes	--	--	--	--	--	--	--	--	-	Os05g0563550 protein; Putative uncharacterized protein OSJNBb0053D02.7 [Source:UniProtKB/TrEMBL;Acc:Q6AUG4]
OS06G0168700	465.686	124.25	1.90611	1.79051e-42	2.03603e-39	Up	Yes	--	--	--	--	--	--	Os06g0168700	http://www.genome.jp/dbget-bin/www_bget?osa:4340259	-	Os06g0168700 protein; Putative prolin rich protein; cDNA clone:J033033M04, full insert sequence; cDNA clone:J033134F12, full insert sequence [Source:UniProtKB/TrEMBL;Acc:Q5VRF4]
OS08G0387200	36.482	9.73896	1.90535	0.000132668	0.00493277	Up	Yes	GO:1902578//GO:0015888//GO:0044765//GO:0071702//GO:0045117//GO:0044699//GO:0051234//GO:0051180//GO:0071705//GO:0006810//GO:0008150//GO:0072348//GO:0051179	single-organism localization//thiamine transport//single-organism transport//organic substance transport//azole transport//single-organism process//establishment of localization//vitamin transport//nitrogen compound transport//transport//biological_process//sulfur compound transport//localization	GO:0071944//GO:0005886//GO:0005575//GO:0005623//GO:0016021//GO:0031224//GO:0044425//GO:0044464//GO:0016020	cell periphery//plasma membrane//cellular_component//cell//integral component of membrane//intrinsic component of membrane//membrane part//cell part//membrane	GO:0005215//GO:0090484//GO:0015238//GO:1901682//GO:1901474//GO:0022891//GO:0022857//GO:0045118//GO:0022892//GO:0015234//GO:0051183//GO:0090482//GO:0003674	transporter activity//drug transporter activity//drug transmembrane transporter activity//sulfur compound transmembrane transporter activity//azole transmembrane transporter activity//substrate-specific transmembrane transporter activity//transmembrane transporter activity//azole transporter activity//substrate-specific transporter activity//thiamine transmembrane transporter activity//vitamin tr…	--	--	-	Os08g0387200 protein; Putative uncharacterized protein P0434E03.23 [Source:UniProtKB/TrEMBL;Acc:Q6ZA07]
OS03G0300600	42.1387	11.3883	1.88759	4.52377e-05	0.00195965	Up	Yes	GO:0009987//GO:0006508//GO:0022402//GO:0007049//GO:0043170//GO:0071840//GO:1903047//GO:0019538//GO:0044238//GO:0071704//GO:0048285//GO:0007067//GO:0044699//GO:0044763//GO:0000278//GO:0008152//GO:0000280//GO:0016043//GO:0006996//GO:1902589//GO:0008150	cellular process//proteolysis//cell cycle process//cell cycle//macromolecule metabolic process//cellular component organization or biogenesis//mitotic cell cycle process//protein metabolic process//primary metabolic process//organic substance metabolic process//organelle fission//mitotic nuclear division//single-organism process//single-organism cellular process//mitotic cell cycle//metabolic pro…	GO:0005634//GO:0005623//GO:0005575//GO:0005622//GO:0044422//GO:0000775//GO:0005694//GO:0044446//GO:0043226//GO:0043229//GO:0043228//GO:0043232//GO:0044424//GO:0044427//GO:0043227//GO:0043231//GO:0098687//GO:0044464	nucleus//cell//cellular_component//intracellular//organelle part//chromosome, centromeric region//chromosome//intracellular organelle part//organelle//intracellular organelle//non-membrane-bounded organelle//intracellular non-membrane-bounded organelle//intracellular part//chromosomal part//membrane-bounded organelle//intracellular membrane-bounded organelle//chromosomal region//cell part	GO:0004197//GO:0008234//GO:0008233//GO:0004175//GO:0003824//GO:0016787//GO:0070011//GO:0003674	cysteine-type endopeptidase activity//cysteine-type peptidase activity//peptidase activity//endopeptidase activity//catalytic activity//hydrolase activity//peptidase activity, acting on L-amino acid peptides//molecular_function	--	--	-	DnaJ, putative, expressed; Os03g0300600 protein; cDNA clone:006-204-F12, full insert sequence; cDNA clone:006-302-E10, full insert sequence; cDNA clone:J023038C19, full insert sequence [Source:UniProtKB/TrEMBL;Acc:Q10MP5]
OS06G0470350	51.3545	13.9801	1.87711	7.30634e-06	0.00039021	Up	Yes	--	--	--	--	--	--	--	--	-	-
OS06G0681600	89.9339	24.5045	1.87582	3e-09	3.20948e-07	Up	Yes	GO:0050896//GO:0006950//GO:0055114//GO:0044710//GO:0006979//GO:0044699//GO:0008152//GO:0008150	response to stimulus//response to stress//oxidation-reduction process//single-organism metabolic process//response to oxidative stress//single-organism process//metabolic process//biological_process	--	--	GO:0046906//GO:1901363//GO:0005488//GO:0020037//GO:0097159//GO:0003824//GO:0016209//GO:0016491//GO:0004601//GO:0016684//GO:0003674	tetrapyrrole binding//heterocyclic compound binding//binding//heme binding//organic cyclic compound binding//catalytic activity//antioxidant activity//oxidoreductase activity//peroxidase activity//oxidoreductase activity, acting on peroxide as acceptor//molecular_function	--	--	-	Os06g0681600 protein; Putative peroxidase; cDNA clone:001-206-A02, full insert sequence; cDNA clone:006-302-A05, full insert sequence [Source:UniProtKB/TrEMBL;Acc:Q653X4]
OS03G0820500	41.1217	11.2312	1.87239	6.1884e-05	0.00254349	Up	Yes	--	--	GO:0044464//GO:0005622//GO:0005623//GO:0005575	cell part//intracellular//cell//cellular_component	GO:0003674//GO:0008092//GO:0005515//GO:0003779//GO:0005488	molecular_function//cytoskeletal protein binding//protein binding//actin binding//binding	--	--	ADF3	Actin-depolymerizing factor 3 [Source:UniProtKB/Swiss-Prot;Acc:Q84TB6]
OS03G0610900	52.8799	14.4514	1.87151	5.6078e-06	0.000310431	Up	Yes	GO:0009987//GO:0006793//GO:0006468//GO:0044711//GO:0044264//GO:0044262//GO:0044267//GO:0016310//GO:1901576//GO:0009059//GO:0044249//GO:0036211//GO:0043170//GO:0034645//GO:0005976//GO:0008610//GO:1901135//GO:1903509//GO:0005975//GO:1901137//GO:0044238//GO:0071704//GO:0019538//GO:0009058//GO:0006629//GO:0044699//GO:0033692//GO:0009103//GO:0044710//GO:0044255//GO:0006464//GO:0008653//GO:0006796//GO:…	cellular process//phosphorus metabolic process//protein phosphorylation//single-organism biosynthetic process//cellular polysaccharide metabolic process//cellular carbohydrate metabolic process//cellular protein metabolic process//phosphorylation//organic substance biosynthetic process//macromolecule biosynthetic process//cellular biosynthetic process//protein modification process//macromolecule …	GO:0005575//GO:0016020	cellular_component//membrane	GO:0005524//GO:0016772//GO:0032555//GO:0017076//GO:0043168//GO:0005488//GO:1901363//GO:0030554//GO:0097159//GO:0016740//GO:0043167//GO:0097367//GO:0036094//GO:0016773//GO:0032559//GO:0004672//GO:0032553//GO:0001883//GO:1901265//GO:0003824//GO:0035639//GO:0000166//GO:0001882//GO:0016301//GO:0032549//GO:0003674//GO:0032550	ATP binding//transferase activity, transferring phosphorus-containing groups//purine ribonucleotide binding//purine nucleotide binding//anion binding//binding//heterocyclic compound binding//adenyl nucleotide binding//organic cyclic compound binding//transferase activity//ion binding//carbohydrate derivative binding//small molecule binding//phosphotransferase activity, alcohol group as acceptor//…	--	--	-	Serine/threonine-protein kinase SAPK10 [Source:UniProtKB/Swiss-Prot;Acc:Q75H77]
OS11G0547000	44.1725	12.0952	1.86872	3.39178e-05	0.00151498	Up	Yes	GO:0046483//GO:0043170//GO:0006950//GO:0009307//GO:0044700//GO:0006952//GO:1901360//GO:0009987//GO:0065007//GO:0050789//GO:0023052//GO:0034641//GO:0050896//GO:0006304//GO:0007154//GO:0006139//GO:0006807//GO:0090304//GO:0006725//GO:0044763//GO:0044237//GO:0008152//GO:0044260//GO:0050794//GO:0008150//GO:0051716//GO:0006259//GO:0044355//GO:0043412//GO:0044238//GO:0071704//GO:0007165//GO:0044699	heterocycle metabolic process//macromolecule metabolic process//response to stress//DNA restriction-modification system//single organism signaling//defense response//organic cyclic compound metabolic process//cellular process//biological regulation//regulation of biological process//signaling//cellular nitrogen compound metabolic process//response to stimulus//DNA modification//cell communication…	--	--	GO:0097159//GO:0004871//GO:0016893//GO:0004536//GO:0003677//GO:0009036//GO:0016888//GO:0005488//GO:0060089//GO:1901363//GO:0016788//GO:0003674//GO:0005515//GO:0004518//GO:0004520//GO:0016787//GO:0015666//GO:0003676//GO:0004519//GO:0003824	organic cyclic compound binding//signal transducer activity//endonuclease activity, active with either ribo- or deoxyribonucleic acids and producing 5'-phosphomonoesters//deoxyribonuclease activity//DNA binding//Type II site-specific deoxyribonuclease activity//endodeoxyribonuclease activity, producing 5'-phosphomonoesters//binding//molecular transducer activity//heterocyclic compound binding//hy…	--	--	-	Adagio-like protein 3 [Source:UniProtKB/Swiss-Prot;Acc:Q2R2W1]
OS07G0522600	60.8246	16.8076	1.85554	1.30457e-06	8.41682e-05	Up	Yes	GO:0044415//GO:0002697//GO:0019048//GO:0051607//GO:0075136//GO:0065008//GO:0009987//GO:0065007//GO:0032102//GO:0002252//GO:0002683//GO:0031347//GO:0030683//GO:0050789//GO:0035821//GO:0002682//GO:0044419//GO:0051805//GO:0052200//GO:0051707//GO:0032101//GO:0030682//GO:0080134//GO:0048583//GO:0050687//GO:0009605//GO:0051832//GO:0050896//GO:0043900//GO:0002698//GO:0051234//GO:0048519//GO:0052572//GO:…	evasion or tolerance of host defenses//regulation of immune effector process//modulation by virus of host morphology or physiology//defense response to virus//response to host//regulation of biological quality//cellular process//biological regulation//negative regulation of response to external stimulus//immune effector process//negative regulation of immune system process//regulation of defense …	GO:0005575//GO:0019012//GO:0016020	cellular_component//virion//membrane	GO:0022834//GO:0005215//GO:0008066//GO:0022838//GO:0005231//GO:0060089//GO:0022836//GO:0022891//GO:0015267//GO:0022857//GO:0022892//GO:0005234//GO:0038023//GO:0004872//GO:0015276//GO:0005230//GO:0005216//GO:0004871//GO:0004888//GO:0015075//GO:0003674//GO:0004970//GO:0022803	ligand-gated channel activity//transporter activity//glutamate receptor activity//substrate-specific channel activity//excitatory extracellular ligand-gated ion channel activity//molecular transducer activity//gated channel activity//substrate-specific transmembrane transporter activity//channel activity//transmembrane transporter activity//substrate-specific transporter activity//extracellular-g…	--	--	-	Os07g0522600 protein; Putative ionotropic glutamate receptor homolog GLR4 [Source:UniProtKB/TrEMBL;Acc:Q5QLP6]
OS10G0382400	76.1419	21.2843	1.8389	7.52911e-08	6.38127e-06	Up	Yes	GO:0010035//GO:0044271//GO:0043043//GO:0044711//GO:0009987//GO:0042221//GO:0044249//GO:0050896//GO:0046938//GO:1901576//GO:1901564//GO:0034641//GO:0019748//GO:1901566//GO:0010038//GO:0046937//GO:0043604//GO:0009058//GO:0071704//GO:0044710//GO:0043603//GO:0044699//GO:0044237//GO:0008152//GO:0044763//GO:0006807//GO:0006518//GO:0044550//GO:0008150	response to inorganic substance//cellular nitrogen compound biosynthetic process//peptide biosynthetic process//single-organism biosynthetic process//cellular process//response to chemical//cellular biosynthetic process//response to stimulus//phytochelatin biosynthetic process//organic substance biosynthetic process//organonitrogen compound metabolic process//cellular nitrogen compound metabolic …	--	--	GO:0046872//GO:0005488//GO:0043167//GO:0016755//GO:0016740//GO:0016746//GO:0016756//GO:0003824//GO:0043169//GO:0003674	metal ion binding//binding//ion binding//transferase activity, transferring amino-acyl groups//transferase activity//transferase activity, transferring acyl groups//glutathione gamma-glutamylcysteinyltransferase activity//catalytic activity//cation binding//molecular_function	--	--	-	Os10g0382400 protein [Source:UniProtKB/TrEMBL;Acc:Q0IY11]
OS01G0844300	44.7445	12.6449	1.82315	4.19819e-05	0.00183023	Up	Yes	GO:0009123//GO:0009144//GO:0019637//GO:0006818//GO:0044765//GO:0009259//GO:1901657//GO:0006457//GO:0009058//GO:0009126//GO:0042278//GO:0090407//GO:0009168//GO:1902578//GO:0006163//GO:0018130//GO:1901137//GO:0044238//GO:0006753//GO:0071704//GO:0009161//GO:0015985//GO:0044710//GO:0006164//GO:0009199//GO:0009205//GO:0044699//GO:0008152//GO:0006754//GO:0044237//GO:0055085//GO:0006811//GO:0098655//GO:…	nucleoside monophosphate metabolic process//purine nucleoside triphosphate metabolic process//organophosphate metabolic process//hydrogen transport//single-organism transport//ribonucleotide metabolic process//glycosyl compound metabolic process//protein folding//biosynthetic process//purine nucleoside monophosphate metabolic process//purine nucleoside metabolic process//organophosphate biosynthe…	GO:0005743//GO:0043229//GO:0045259//GO:0005753//GO:0044424//GO:0044444//GO:0032991//GO:0043227//GO:0031966//GO:0043231//GO:0031090//GO:0044429//GO:0044464//GO:0044455//GO:0031967//GO:0098796//GO:0031975//GO:0016469//GO:0033177//GO:0043234//GO:0005623//GO:0005575//GO:0005622//GO:0019866//GO:0098800//GO:0045263//GO:0000276//GO:0044425//GO:0005740//GO:0098798//GO:0044422//GO:0005739//GO:0016020//GO:…	mitochondrial inner membrane//intracellular organelle//proton-transporting ATP synthase complex//mitochondrial proton-transporting ATP synthase complex//intracellular part//cytoplasmic part//macromolecular complex//membrane-bounded organelle//mitochondrial membrane//intracellular membrane-bounded organelle//organelle membrane//mitochondrial part//cell part//mitochondrial membrane part//organelle …	GO:0005215//GO:0022857//GO:0022892//GO:0015075//GO:0003674//GO:0022890//GO:0015077//GO:0022891//GO:0015078//GO:0008324	transporter activity//transmembrane transporter activity//substrate-specific transporter activity//ion transmembrane transporter activity//molecular_function//inorganic cation transmembrane transporter activity//monovalent inorganic cation transmembrane transporter activity//substrate-specific transmembrane transporter activity//hydrogen ion transmembrane transporter activity//cation transmembran…	--	--	-	Peptidyl-prolyl cis-trans isomerase [Source:UniProtKB/TrEMBL;Acc:Q5N9W0]
OS06G0217300	149.805	42.4116	1.82056	7.02275e-14	1.27772e-11	Up	Yes	GO:0044281//GO:0098660//GO:0044711//GO:0080090//GO:0044271//GO:0019438//GO:0065007//GO:0006355//GO:0006793//GO:0009124//GO:1902600//GO:0015986//GO:0009987//GO:0042451//GO:0046034//GO:0055086//GO:2001141//GO:0009206//GO:0050789//GO:0009142//GO:0009152//GO:0019693//GO:0034641//GO:0009059//GO:1901564//GO:1901576//GO:0034654//GO:0051252//GO:0009141//GO:0044249//GO:0072522//GO:1901362//GO:0006812//GO:…	small molecule metabolic process//inorganic ion transmembrane transport//single-organism biosynthetic process//regulation of primary metabolic process//cellular nitrogen compound biosynthetic process//aromatic compound biosynthetic process//biological regulation//regulation of transcription, DNA-templated//phosphorus metabolic process//nucleoside monophosphate biosynthetic process//hydrogen ion t…	GO:0098796//GO:0044455//GO:0031967//GO:0005575//GO:0005623//GO:0019866//GO:0005622//GO:0098800//GO:0016469//GO:0005634//GO:0031975//GO:0033177//GO:0043234//GO:0098798//GO:0044422//GO:0045263//GO:0005740//GO:0044425//GO:0000276//GO:0005737//GO:0043226//GO:0044446//GO:0016020//GO:0005739//GO:0045259//GO:0005753//GO:0005743//GO:0043229//GO:0044424//GO:0043227//GO:0031966//GO:0044444//GO:0032991//GO:…	membrane protein complex//mitochondrial membrane part//organelle envelope//cellular_component//cell//organelle inner membrane//intracellular//inner mitochondrial membrane protein complex//proton-transporting two-sector ATPase complex//nucleus//envelope//proton-transporting two-sector ATPase complex, proton-transporting domain//protein complex//mitochondrial protein complex//organelle part//proton…	GO:0015077//GO:0022890//GO:0046983//GO:0000149//GO:0005488//GO:0022891//GO:1901363//GO:0097159//GO:0001071//GO:0003700//GO:0008324//GO:0015078//GO:0003677//GO:0005215//GO:0005515//GO:0003676//GO:0019905//GO:0022857//GO:0022892//GO:0015075//GO:0003674	monovalent inorganic cation transmembrane transporter activity//inorganic cation transmembrane transporter activity//protein dimerization activity//SNARE binding//binding//substrate-specific transmembrane transporter activity//heterocyclic compound binding//organic cyclic compound binding//nucleic acid binding transcription factor activity//transcription factor activity, sequence-specific DNA bin…	--	--	MADS55	MADS-box transcription factor 55 [Source:UniProtKB/Swiss-Prot;Acc:Q69TG5]
OS01G0606900	67.1168	19.0067	1.82017	5.42057e-07	3.78344e-05	Up	Yes	--	--	--	--	GO:0005488//GO:0005515//GO:0003674	binding//protein binding//molecular_function	--	--	-	Heat shock-like protein; Os01g0606900 protein; Uncharacterized protein; cDNA clone:J013037L21, full insert sequence [Source:UniProtKB/TrEMBL;Acc:Q5ZBN6]
OS07G0209100	77.1589	21.9912	1.81091	8.69425e-08	7.212e-06	Up	Yes	GO:0009987//GO:0071840//GO:0006996//GO:0008150//GO:0007010//GO:0016043	cellular process//cellular component organization or biogenesis//organelle organization//biological_process//cytoskeleton organization//cellular component organization	--	--	GO:0005488//GO:0005515//GO:0008092//GO:0003674//GO:0003779	binding//protein binding//cytoskeletal protein binding//molecular_function//actin binding	Os07g0209100; K06617 raffinose synthase [EC:2.4.1.82]	http://www.genome.jp/dbget-bin/www_bget?osa:4342703	-	Os07g0209100 protein; Putative Sip1 protein [Source:UniProtKB/TrEMBL;Acc:Q6ZLJ9]
OS02G0193300	61.3966	17.5144	1.80962	1.82723e-06	0.000114374	Up	Yes	--	--	--	--	--	--	Os02g0193300	http://www.genome.jp/dbget-bin/www_bget?osa:4328591	-	Os02g0193300 protein; Putative uncharacterized protein P0437H03.120; cDNA clone:002-140-G11, full insert sequence [Source:UniProtKB/TrEMBL;Acc:Q7F8S2]
OS02G0730000	457.678	132.654	1.78666	4.23961e-38	3.73236e-35	Up	Yes	GO:0008152//GO:0008150//GO:0055114//GO:0044699//GO:0044710	metabolic process//biological_process//oxidation-reduction process//single-organism process//single-organism metabolic process	GO:0044422//GO:0000151//GO:0043226//GO:0044446//GO:0000152//GO:0044428//GO:0005622//GO:0005575//GO:0005623//GO:0043234//GO:0005634//GO:0043227//GO:1902494//GO:0032991//GO:0044464//GO:0043231//GO:1990234//GO:0043229//GO:0031461//GO:0044424//GO:0005680	organelle part//ubiquitin ligase complex//organelle//intracellular organelle part//nuclear ubiquitin ligase complex//nuclear part//intracellular//cellular_component//cell//protein complex//nucleus//membrane-bounded organelle//catalytic complex//macromolecular complex//cell part//intracellular membrane-bounded organelle//transferase complex//intracellular organelle//cullin-RING ubiquitin ligase co…	GO:0097159//GO:0016740//GO:0043167//GO:0019787//GO:0005488//GO:0046914//GO:1901363//GO:0046872//GO:0008270//GO:0003723//GO:0043169//GO:0003674//GO:0004842//GO:0005515//GO:0003676//GO:0016491//GO:0003824	organic cyclic compound binding//transferase activity//ion binding//ubiquitin-like protein transferase activity//binding//transition metal ion binding//heterocyclic compound binding//metal ion binding//zinc ion binding//RNA binding//cation binding//molecular_function//ubiquitin-protein transferase activity//protein binding//nucleic acid binding//oxidoreductase activity//catalytic activity	--	--	-	Mitochondrial aldehyde dehydrogenase ALDH2a; Os02g0730000 protein; Putative mitochondrial aldehyde dehydrogenase ALDH2a; cDNA clone:J033042M19, full insert sequence [Source:UniProtKB/TrEMBL;Acc:Q9LRI6]
OS02G0503100	57.2653	17.1217	1.74184	7.57732e-06	0.000401539	Up	Yes	GO:0071704//GO:0044238//GO:0007548//GO:0000003//GO:0055114//GO:0044699//GO:0032502//GO:0006396//GO:0007275//GO:0044710//GO:0006807//GO:0006139//GO:0046660//GO:0032501//GO:0090304//GO:0006725//GO:0022414//GO:0044237//GO:0008152//GO:0044260//GO:0008150//GO:0003006//GO:0009987//GO:0016071//GO:0044707//GO:0034641//GO:0046483//GO:0043170//GO:0016070//GO:0006397//GO:1901360//GO:0044767//GO:0010467	organic substance metabolic process//primary metabolic process//sex differentiation//reproduction//oxidation-reduction process//single-organism process//developmental process//RNA processing//multicellular organismal development//single-organism metabolic process//nitrogen compound metabolic process//nucleobase-containing compound metabolic process//female sex differentiation//multicellular organ…	GO:0043229//GO:0044424//GO:0043227//GO:0044464//GO:0043231//GO:0005622//GO:0005575//GO:0005623//GO:0005634//GO:0043226	intracellular organelle//intracellular part//membrane-bounded organelle//cell part//intracellular membrane-bounded organelle//intracellular//cellular_component//cell//nucleus//organelle	GO:0016491//GO:0003824//GO:0043169//GO:0003674//GO:0005488//GO:0046914//GO:1901363//GO:0046906//GO:0046872//GO:0097159//GO:0005506//GO:0020037//GO:0043167//GO:0016705	oxidoreductase activity//catalytic activity//cation binding//molecular_function//binding//transition metal ion binding//heterocyclic compound binding//tetrapyrrole binding//metal ion binding//organic cyclic compound binding//iron ion binding//heme binding//ion binding//oxidoreductase activity, acting on paired donors, with incorporation or reduction of molecular oxygen	Os09g0441400	http://www.genome.jp/dbget-bin/www_bget?osa:4347176	-	-
OS08G0485500	44.9352	13.5874	1.72557	8.24403e-05	0.00326069	Up	Yes	--	--	GO:0019012//GO:0044423//GO:0005575//GO:0019028	virion//virion part//cellular_component//viral capsid	--	--	--	--	-	-
OS02G0623400	64.8923	19.7921	1.71312	2.5374e-06	0.000154228	Up	Yes	GO:0009987//GO:0071840//GO:0016043//GO:0007010//GO:0008150//GO:0006996	cellular process//cellular component organization or biogenesis//cellular component organization//cytoskeleton organization//biological_process//organelle organization	--	--	GO:0005488//GO:0003779//GO:0005515//GO:0008092//GO:0003674	binding//actin binding//protein binding//cytoskeletal protein binding//molecular_function	--	--	-	G1-like3 protein; Os02g0623400 protein [Source:UniProtKB/TrEMBL;Acc:Q0DZF3]
OS10G0456800	54.0239	16.729	1.69125	2.13271e-05	0.000998348	Up	Yes	--	--	--	--	GO:0003674//GO:0008270//GO:0043169//GO:0043167//GO:0005488//GO:0046914//GO:0046872//GO:0005515	molecular_function//zinc ion binding//cation binding//ion binding//binding//transition metal ion binding//metal ion binding//protein binding	--	--	-	CHY zinc finger family protein, expressed; Os10g0456800 protein; cDNA clone:J023077E12, full insert sequence [Source:UniProtKB/TrEMBL;Acc:Q337P2]
OS08G0385400	114.594	36.0498	1.66847	9.03257e-10	1.03575e-07	Up	Yes	--	--	--	--	--	--	--	--	-	Os08g0385400 protein [Source:UniProtKB/TrEMBL;Acc:C7J698]
OS08G0509600	478.715	152.839	1.64716	2.75233e-35	2.14611e-32	Up	Yes	GO:0008150//GO:0008152//GO:0044699//GO:0044710//GO:0071704//GO:0044238//GO:0006629	biological_process//metabolic process//single-organism process//single-organism metabolic process//organic substance metabolic process//primary metabolic process//lipid metabolic process	GO:0044464//GO:0043231//GO:0043227//GO:0044424//GO:0043229//GO:0043226//GO:0005575//GO:0005623//GO:0005622//GO:0005634	cell part//intracellular membrane-bounded organelle//membrane-bounded organelle//intracellular part//intracellular organelle//organelle//cellular_component//cell//intracellular//nucleus	GO:0003674//GO:0003676//GO:0003677//GO:0097159//GO:0005488//GO:1901363	molecular_function//nucleic acid binding//DNA binding//organic cyclic compound binding//binding//heterocyclic compound binding	--	--	-	Squamosa promoter-binding-like protein 14 [Source:UniProtKB/Swiss-Prot;Acc:Q7EXZ2]
OS02G0537000	135.695	43.3541	1.64613	4.2307e-11	5.6322e-09	Up	Yes	--	--	--	--	GO:0098772//GO:0030599//GO:0016788//GO:0052689//GO:0003674//GO:0030234//GO:0003824//GO:0004857//GO:0016787	molecular function regulator//pectinesterase activity//hydrolase activity, acting on ester bonds//carboxylic ester hydrolase activity//molecular_function//enzyme regulator activity//catalytic activity//enzyme inhibitor activity//hydrolase activity	--	--	-	Os02g0537000 protein; Putative uncharacterized protein P0508B05.10; cDNA clone:001-108-A08, full insert sequence [Source:UniProtKB/TrEMBL;Acc:Q6ETW4]
OS08G0214900	51.4816	16.6505	1.62849	5.62084e-05	0.00234554	Up	Yes	GO:0009056//GO:0044712//GO:0016042//GO:0008152//GO:0008150//GO:0006629//GO:1901575//GO:0071704//GO:0044238//GO:0044710//GO:0044699	catabolic process//single-organism catabolic process//lipid catabolic process//metabolic process//biological_process//lipid metabolic process//organic substance catabolic process//organic substance metabolic process//primary metabolic process//single-organism metabolic process//single-organism process	GO:0005575//GO:0005576	cellular_component//extracellular region	GO:0043167//GO:0004620//GO:0016298//GO:0046872//GO:0016788//GO:0005488//GO:0043169//GO:0052689//GO:0005509//GO:0003674//GO:0004623//GO:0003824//GO:0016787	ion binding//phospholipase activity//lipase activity//metal ion binding//hydrolase activity, acting on ester bonds//binding//cation binding//carboxylic ester hydrolase activity//calcium ion binding//molecular_function//phospholipase A2 activity//catalytic activity//hydrolase activity	--	--	-	Os08g0214900 protein [Source:UniProtKB/TrEMBL;Acc:C7J5N6]
OS06G0691400	165.504	53.6428	1.62541	5.51709e-13	9.23723e-11	Up	Yes	GO:0043170//GO:0006508//GO:0008152//GO:0008150//GO:0019538//GO:0071704//GO:0044238	macromolecule metabolic process//proteolysis//metabolic process//biological_process//protein metabolic process//organic substance metabolic process//primary metabolic process	--	--	GO:0003674//GO:0008233//GO:0016787//GO:0003824	molecular_function//peptidase activity//hydrolase activity//catalytic activity	--	--	ILL6	IAA-amino acid hydrolase ILR1-like 6 [Source:UniProtKB/Swiss-Prot;Acc:Q5Z678]
OS07G0190000	115.993	37.7777	1.61842	1.77762e-09	1.99642e-07	Up	Yes	GO:0008610//GO:0016114//GO:0009987//GO:0044711//GO:0044249//GO:0006720//GO:1901576//GO:0044763//GO:0008152//GO:0044237//GO:0044255//GO:0008299//GO:0008150//GO:0006629//GO:0006721//GO:0071704//GO:0044238//GO:0009058//GO:0044710//GO:0044699	lipid biosynthetic process//terpenoid biosynthetic process//cellular process//single-organism biosynthetic process//cellular biosynthetic process//isoprenoid metabolic process//organic substance biosynthetic process//single-organism cellular process//metabolic process//cellular metabolic process//cellular lipid metabolic process//isoprenoid biosynthetic process//biological_process//lipid metaboli…	--	--	GO:0016740//GO:0016903//GO:0043167//GO:0050662//GO:0097159//GO:0048037//GO:0036094//GO:0019842//GO:0016624//GO:1901363//GO:0043168//GO:0005488//GO:0008661//GO:0043169//GO:0016744//GO:0003674//GO:0030976//GO:1901681//GO:0016491//GO:0003824//GO:0003676	transferase activity//oxidoreductase activity, acting on the aldehyde or oxo group of donors//ion binding//coenzyme binding//organic cyclic compound binding//cofactor binding//small molecule binding//vitamin binding//oxidoreductase activity, acting on the aldehyde or oxo group of donors, disulfide as acceptor//heterocyclic compound binding//anion binding//binding//1-deoxy-D-xylulose-5-phosphate s…	--	--	-	Probable 1-deoxy-D-xylulose-5-phosphate synthase 2, chloroplastic [Source:UniProtKB/Swiss-Prot;Acc:Q6YU51]
OS03G0790500	69.087	22.6195	1.61085	3.72229e-06	0.000217062	Up	Yes	GO:0008152//GO:0008150	metabolic process//biological_process	--	--	GO:0003824//GO:0016787//GO:0003674	catalytic activity//hydrolase activity//molecular_function	--	--	-	Os03g0790500 protein; PrMC3, putative, expressed; cDNA clone:002-124-C10, full insert sequence [Source:UniProtKB/TrEMBL;Acc:Q10C96]
OS06G0125132	47.9224	15.7865	1.60201	0.000124947	0.00469688	Up	Yes	GO:0050896//GO:0006950//GO:0006952//GO:0008150	response to stimulus//response to stress//defense response//biological_process	--	--	--	--	Os06g0125132	http://www.genome.jp/dbget-bin/www_bget?osa:9269079	-	Os06g0125132 protein; Putative uncharacterized protein P0425F02.23 [Source:UniProtKB/TrEMBL;Acc:Q5VS45]
OS04G0689000	1287.17	426.001	1.59527	1.9228e-87	5.24752e-84	Up	Yes	GO:0008150//GO:0008152//GO:0006950//GO:0050896//GO:0006979//GO:0044710//GO:0044699//GO:0055114	biological_process//metabolic process//response to stress//response to stimulus//response to oxidative stress//single-organism metabolic process//single-organism process//oxidation-reduction process	--	--	GO:0003674//GO:0016684//GO:0020037//GO:0004601//GO:0097159//GO:0046906//GO:0016209//GO:0016491//GO:1901363//GO:0003824//GO:0005488	molecular_function//oxidoreductase activity, acting on peroxide as acceptor//heme binding//peroxidase activity//organic cyclic compound binding//tetrapyrrole binding//antioxidant activity//oxidoreductase activity//heterocyclic compound binding//catalytic activity//binding	Os04g0689000	http://www.genome.jp/dbget-bin/www_bget?osa:4337488	-	Class III peroxidase 64; OSJNBa0039K24.14 protein; Os04g0689000 protein [Source:UniProtKB/TrEMBL;Acc:Q7XSU2]
OS11G0451700	117.264	39.1914	1.58115	2.8761e-09	3.09e-07	Up	Yes	GO:0010035//GO:1901700//GO:0042221//GO:0050896//GO:0006950//GO:0009628//GO:0009415//GO:0001101//GO:0008150	response to inorganic substance//response to oxygen-containing compound//response to chemical//response to stimulus//response to stress//response to abiotic stimulus//response to water//response to acid chemical//biological_process	--	--	--	--	--	--	-	Dehydrin family protein, expressed; Embryogenic-cell protein 40 (Ecp40); Os11g0451700 protein [Source:UniProtKB/TrEMBL;Acc:Q53JR9]
OS06G0180666	91.3957	30.6306	1.57715	1.6759e-07	1.32188e-05	Up	Yes	--	--	GO:0044424//GO:0005680//GO:0031461//GO:0043229//GO:1990234//GO:0044464//GO:0043231//GO:0043227//GO:0032991//GO:1902494//GO:0005623//GO:0005575//GO:0005622//GO:0005634//GO:0043234//GO:0044428//GO:0044446//GO:0043226//GO:0000152//GO:0000151//GO:0044422	intracellular part//anaphase-promoting complex//cullin-RING ubiquitin ligase complex//intracellular organelle//transferase complex//cell part//intracellular membrane-bounded organelle//membrane-bounded organelle//macromolecular complex//catalytic complex//cell//cellular_component//intracellular//nucleus//protein complex//nuclear part//intracellular organelle part//organelle//nuclear ubiquitin lig…	GO:0003824//GO:0004842//GO:0005515//GO:0003674//GO:0008270//GO:0043169//GO:0046914//GO:0005488//GO:0046872//GO:0019787//GO:0043167//GO:0016740	catalytic activity//ubiquitin-protein transferase activity//protein binding//molecular_function//zinc ion binding//cation binding//transition metal ion binding//binding//metal ion binding//ubiquitin-like protein transferase activity//ion binding//transferase activity	Os06g0180800	http://www.genome.jp/dbget-bin/www_bget?osa:4340307	-	-
OS08G0434500	52.8163	18.1427	1.54159	9.42592e-05	0.00365402	Up	Yes	GO:0006401//GO:0045184//GO:0034655//GO:0034641//GO:0044248//GO:0009057//GO:0009987//GO:0051179//GO:1901360//GO:0016070//GO:0043170//GO:0009056//GO:0046483//GO:0015031//GO:0008104//GO:0046700//GO:1901361//GO:1901575//GO:0071702//GO:0044265//GO:0044238//GO:0071704//GO:0033036//GO:0009405//GO:0006810//GO:0008150//GO:0044260//GO:0019439//GO:0008152//GO:0044237//GO:0051704//GO:0006725//GO:0051234//GO:…	RNA catabolic process//establishment of protein localization//nucleobase-containing compound catabolic process//cellular nitrogen compound metabolic process//cellular catabolic process//macromolecule catabolic process//cellular process//localization//organic cyclic compound metabolic process//RNA metabolic process//macromolecule metabolic process//catabolic process//heterocycle metabolic process/…	GO:0005575//GO:0019028//GO:0044423//GO:0019012	cellular_component//viral capsid//virion part//virion	GO:0016788//GO:0003824//GO:0004519//GO:0016787//GO:0004518//GO:0003674	hydrolase activity, acting on ester bonds//catalytic activity//endonuclease activity//hydrolase activity//nuclease activity//molecular_function	--	--	-	-
OS03G0670700	16469.6	5677.65	1.53644	0	0	Up	Yes	GO:0016043//GO:0007010//GO:0008150//GO:0006996//GO:0071840//GO:0009987	cellular component organization//cytoskeleton organization//biological_process//organelle organization//cellular component organization or biogenesis//cellular process	--	--	GO:0008092//GO:0003674//GO:0005515//GO:0003676//GO:0097159//GO:0003779//GO:0005488//GO:1901363	cytoskeletal protein binding//molecular_function//protein binding//nucleic acid binding//organic cyclic compound binding//actin binding//binding//heterocyclic compound binding	--	--	-	Os03g0670700 protein; Retrotransposon protein, putative, Ty1-copia subclass, expressed [Source:UniProtKB/TrEMBL;Acc:Q10FE7]
OS02G0649300	224.295	77.3619	1.5357	1.03599e-15	2.28009e-13	Up	Yes	GO:0016070//GO:0019222//GO:0009896//GO:1901360//GO:0032774//GO:0010506//GO:0010467//GO:0019219//GO:0071840//GO:0009889//GO:0046483//GO:0009056//GO:0031323//GO:0006351//GO:1901362//GO:0043170//GO:1901566//GO:0034645//GO:0034641//GO:0009059//GO:0010508//GO:0048522//GO:1901564//GO:1901576//GO:0009893//GO:0051252//GO:0044249//GO:0034654//GO:0007049//GO:0006355//GO:0065007//GO:0009987//GO:0043043//GO:…	RNA metabolic process//regulation of metabolic process//positive regulation of catabolic process//organic cyclic compound metabolic process//RNA biosynthetic process//regulation of autophagy//gene expression//regulation of nucleobase-containing compound metabolic process//cellular component organization or biogenesis//regulation of biosynthetic process//heterocycle metabolic process//catabolic pr…	GO:0043226//GO:0005575//GO:0005623//GO:0005622//GO:0005634//GO:0044464//GO:0043231//GO:0043227//GO:0044424//GO:0043229	organelle//cellular_component//cell//intracellular//nucleus//cell part//intracellular membrane-bounded organelle//membrane-bounded organelle//intracellular part//intracellular organelle	GO:0003677//GO:0003779//GO:0097159//GO:0003700//GO:0001071//GO:0005488//GO:1901363//GO:0003743//GO:0043565//GO:0003674//GO:0008092//GO:0003723//GO:0008135//GO:0003676//GO:0005515	DNA binding//actin binding//organic cyclic compound binding//transcription factor activity, sequence-specific DNA binding//nucleic acid binding transcription factor activity//binding//heterocyclic compound binding//translation initiation factor activity//sequence-specific DNA binding//molecular_function//cytoskeletal protein binding//RNA binding//translation factor activity, RNA binding//nucleic …	--	--	HOX24	Homeobox-leucine zipper protein HOX24 [Source:UniProtKB/Swiss-Prot;Acc:Q6H6S3]
OS01G0723500	54.723	19.2423	1.50787	9.46629e-05	0.00365927	Up	Yes	GO:0009987//GO:0040011//GO:0051821//GO:0044403//GO:0019089//GO:0044419//GO:0044007//GO:0051704//GO:0016032//GO:0044764//GO:0008150//GO:0051701	cellular process//locomotion//dissemination or transmission of organism from other organism involved in symbiotic interaction//symbiosis, encompassing mutualism through parasitism//transmission of virus//interspecies interaction between organisms//dissemination or transmission of symbiont from host//multi-organism process//viral process//multi-organism cellular process//biological_process//intera…	--	--	GO:0005488//GO:1901363//GO:0097159//GO:0003677//GO:0003676//GO:0003674	binding//heterocyclic compound binding//organic cyclic compound binding//DNA binding//nucleic acid binding//molecular_function	--	--	-	B3 domain-containing protein Os01g0723500 [Source:UniProtKB/Swiss-Prot;Acc:Q8S2E6]
OS12G0516700	56.884	20.2633	1.48915	8.15911e-05	0.00323179	Up	Yes	--	--	--	--	--	--	Os12g0553900	http://www.genome.jp/dbget-bin/www_bget?osa:9271613	-	-
OS09G0298200	121.84	43.4326	1.48814	8.27877e-09	8.18609e-07	Up	Yes	GO:0009058//GO:0008150//GO:0008152	biosynthetic process//biological_process//metabolic process	--	--	GO:0003824//GO:0003674//GO:0016779//GO:0016772//GO:0016740	catalytic activity//molecular_function//nucleotidyltransferase activity//transferase activity, transferring phosphorus-containing groups//transferase activity	--	--	-	Glucose-1-phosphate adenylyltransferase [Source:UniProtKB/TrEMBL;Acc:Q69T99]
OS01G0863166	238.659	85.53	1.48045	9.65001e-16	2.14113e-13	Up	Yes	--	--	--	--	--	--	Os01g0863166	http://www.genome.jp/dbget-bin/www_bget?osa:9267953	-	-
OS04G0546500	60.4432	21.677	1.47941	5.36353e-05	0.00227645	Up	Yes	--	--	GO:0005622//GO:0016021//GO:0005575//GO:0005623//GO:0016020//GO:0043226//GO:0044425//GO:0012511//GO:0044424//GO:0043229//GO:0043228//GO:0043232//GO:0044464//GO:0005811//GO:0031224	intracellular//integral component of membrane//cellular_component//cell//membrane//organelle//membrane part//monolayer-surrounded lipid storage body//intracellular part//intracellular organelle//non-membrane-bounded organelle//intracellular non-membrane-bounded organelle//cell part//lipid particle//intrinsic component of membrane	--	--	--	--	OLE16	Oleosin 16 kDa [Source:UniProtKB/Swiss-Prot;Acc:Q42980]
OS12G0147200	500.452	179.542	1.47891	3.22999e-31	2.26025e-28	Up	Yes	--	--	--	--	--	--	--	--	-	Expressed protein; Os12g0147200 protein; cDNA clone:001-119-E05, full insert sequence [Source:UniProtKB/TrEMBL;Acc:Q2QXQ7]
OS03G0305400	398.633	143.728	1.47172	5.17816e-25	2.61698e-22	Up	Yes	GO:0008150//GO:0050896//GO:0006950	biological_process//response to stimulus//response to stress	--	--	--	--	--	--	-	Os03g0305400 protein; Universal stress protein family protein, expressed [Source:UniProtKB/TrEMBL;Acc:Q10MK7]
OS07G0592100	110.781	40.1339	1.46481	5.83483e-08	5.05518e-06	Up	Yes	GO:0034654//GO:0051252//GO:0044249//GO:0006357//GO:0009059//GO:0034641//GO:1901576//GO:2001141//GO:0050789//GO:0080090//GO:0019438//GO:0044271//GO:0065007//GO:0006355//GO:0009987//GO:0019219//GO:0009889//GO:0032774//GO:0010467//GO:0019222//GO:1901360//GO:0016070//GO:0034645//GO:1901362//GO:0043170//GO:0046483//GO:0006351//GO:0031323//GO:0044710//GO:0031326//GO:0044699//GO:0010556//GO:0055114//GO:…	nucleobase-containing compound biosynthetic process//regulation of RNA metabolic process//cellular biosynthetic process//regulation of transcription from RNA polymerase II promoter//macromolecule biosynthetic process//cellular nitrogen compound metabolic process//organic substance biosynthetic process//regulation of RNA biosynthetic process//regulation of biological process//regulation of primary…	GO:0005634//GO:0043234//GO:0005623//GO:0005575//GO:0005622//GO:0005654//GO:0044428//GO:0031974//GO:0044446//GO:0043226//GO:0043233//GO:0044422//GO:0016592//GO:0044424//GO:0043229//GO:0044451//GO:0043231//GO:0070013//GO:0044464//GO:0031981//GO:0032991//GO:0043227	nucleus//protein complex//cell//cellular_component//intracellular//nucleoplasm//nuclear part//membrane-enclosed lumen//intracellular organelle part//organelle//organelle lumen//organelle part//mediator complex//intracellular part//intracellular organelle//nucleoplasm part//intracellular membrane-bounded organelle//intracellular organelle lumen//cell part//nuclear lumen//macromolecular complex//me…	GO:0003712//GO:0000989//GO:0000988//GO:0005488//GO:0001076//GO:0048037//GO:0050662//GO:0003824//GO:0016491//GO:0001104//GO:0003674	transcription cofactor activity//transcription factor activity, transcription factor binding//transcription factor activity, protein binding//binding//transcription factor activity, RNA polymerase II transcription factor binding//cofactor binding//coenzyme binding//catalytic activity//oxidoreductase activity//RNA polymerase II transcription cofactor activity//molecular_function	--	--	-	Os07g0592100 protein; Putative short-chain alcohol dehydrogenase; cDNA clone:002-135-B07, full insert sequence [Source:UniProtKB/TrEMBL;Acc:Q7XIP2]
OS05G0550300	164.932	60.3972	1.44932	5.38336e-11	7.06333e-09	Up	Yes	--	--	--	--	--	--	Os05g0550300	http://www.genome.jp/dbget-bin/www_bget?osa:4339526	-	Os05g0550300 protein; Putative lipid transfer protein; cDNA clone:001-103-D11, full insert sequence [Source:UniProtKB/TrEMBL;Acc:Q6L4H1]
OS01G0644000	65.3372	24.1118	1.43817	4.09153e-05	0.0017981	Up	Yes	--	--	--	--	--	--	--	--	-	Os01g0644000 protein; Putative uncharacterized protein P0510C12.40; Putative uncharacterized protein P0707D10.5; Uncharacterized protein; cDNA clone:001-122-B07, full insert sequence; cDNA clone:J033147D17, full insert sequence [Source:UniProtKB/TrEMBL;Acc:Q5VP66]
OS03G0723400	329.991	122.051	1.43494	3.49129e-20	1.14796e-17	Up	Yes	--	--	--	--	--	--	--	--	-	Expressed protein; Os03g0723400 protein; Putative uncharacterized protein OJ1499_D04.17 [Source:UniProtKB/TrEMBL;Acc:Q75GU1]
OS06G0142400	136.267	50.4227	1.4343	3.39753e-09	3.59388e-07	Up	Yes	--	--	--	--	--	--	--	--	-	Os06g0142400 protein; Putative early nodulin; cDNA, clone: J065127G01, full insert sequence [Source:UniProtKB/TrEMBL;Acc:Q9SNQ9]
OS11G0704600	345.499	128.099	1.43142	5.60228e-21	1.91115e-18	Up	Yes	GO:0005975//GO:0008152//GO:0008150//GO:0071704//GO:0044238	carbohydrate metabolic process//metabolic process//biological_process//organic substance metabolic process//primary metabolic process	GO:0019012//GO:0044423//GO:0019028//GO:0005575	virion//virion part//viral capsid//cellular_component	GO:0016798//GO:0004553//GO:0003674//GO:0016787//GO:0003824	hydrolase activity, acting on glycosyl bonds//hydrolase activity, hydrolyzing O-glycosyl compounds//molecular_function//hydrolase activity//catalytic activity	--	--	-	Glucan endo-1,3-beta-glucosidase (Ec 3.2.1.39) ((1-3)-beta-glucan endohydrolase) ((1-3)-beta-glucanase) (Beta-1,3-endoglucanase); Glucan endo-1,3-beta-glucosidase, putative, expressed; Os11g0704600 protein; cDNA clone:001-025-B11, full insert sequence [Source:UniProtKB/TrEMBL;Acc:Q53MA7]
OS12G0582700	150.377	56.2346	1.41905	7.53525e-10	8.75083e-08	Up	Yes	GO:0008152//GO:0008150//GO:0055114//GO:0044710//GO:0044699	metabolic process//biological_process//oxidation-reduction process//single-organism metabolic process//single-organism process	GO:0005575//GO:0005576	cellular_component//extracellular region	GO:0020037//GO:0043167//GO:0097159//GO:0005179//GO:0005506//GO:0016705//GO:0046906//GO:1901363//GO:0046872//GO:0046914//GO:0005488//GO:0043169//GO:0003674//GO:0005102//GO:0005515//GO:0003824//GO:0016491	heme binding//ion binding//organic cyclic compound binding//hormone activity//iron ion binding//oxidoreductase activity, acting on paired donors, with incorporation or reduction of molecular oxygen//tetrapyrrole binding//heterocyclic compound binding//metal ion binding//transition metal ion binding//binding//cation binding//molecular_function//receptor binding//protein binding//catalytic activity…	--	--	-	Cytochrome P450 [Source:UniProtKB/TrEMBL;Acc:Q4U0D3]
OS02G0285300	91.3957	34.6361	1.39985	2.103e-06	0.000130145	Up	Yes	GO:0051716//GO:0008150//GO:0009987//GO:0050896	cellular response to stimulus//biological_process//cellular process//response to stimulus	GO:0031226//GO:0031224//GO:0031225//GO:0044464//GO:0071944//GO:0005886//GO:0005575//GO:0005623//GO:0044425//GO:0046658//GO:0016020//GO:0044459	intrinsic component of plasma membrane//intrinsic component of membrane//anchored component of membrane//cell part//cell periphery//plasma membrane//cellular_component//cell//membrane part//anchored component of plasma membrane//membrane//plasma membrane part	--	--	--	--	-	Os02g0285300 protein; Putative DREPP2 protein; cDNA clone:001-018-A12, full insert sequence [Source:UniProtKB/TrEMBL;Acc:Q6K4S7]
OS08G0412200	392.595	151.739	1.37145	4.3472e-22	1.64777e-19	Up	Yes	--	--	--	--	GO:0003676//GO:0003674//GO:0005488//GO:1901363//GO:0097159	nucleic acid binding//molecular_function//binding//heterocyclic compound binding//organic cyclic compound binding	Os08g0412200; K14838 nucleolar protein 15	http://www.genome.jp/dbget-bin/www_bget?osa:4345558	-	Os08g0412200 protein; Putative RNA binding protein; cDNA clone:001-031-A04, full insert sequence; cDNA clone:006-307-B02, full insert sequence; cDNA clone:J033051M06, full insert sequence [Source:UniProtKB/TrEMBL;Acc:Q6Z568]
OS08G0444500	253.658	98.5677	1.3637	1.08233e-14	2.18799e-12	Up	Yes	--	--	--	--	--	--	--	--	-	Os08g0444500 protein; Putative uncharacterized protein P0479C12.4; Putative uncharacterized protein P0708B04.29 [Source:UniProtKB/TrEMBL;Acc:Q6Z8Q3]
OS05G0459900	1131.96	442.573	1.35484	2.55973e-59	4.65716e-56	Up	Yes	GO:0044260//GO:0008150//GO:0006518//GO:0006807//GO:0008152//GO:0044237//GO:0043603//GO:0019538//GO:0044238//GO:0071704//GO:0009058//GO:0006412//GO:0043604//GO:0010467//GO:0043170//GO:1901566//GO:0034645//GO:0009059//GO:0034641//GO:1901576//GO:1901564//GO:0044249//GO:0009987//GO:0043043//GO:0044271//GO:0044267	cellular macromolecule metabolic process//biological_process//peptide metabolic process//nitrogen compound metabolic process//metabolic process//cellular metabolic process//cellular amide metabolic process//protein metabolic process//primary metabolic process//organic substance metabolic process//biosynthetic process//translation//amide biosynthetic process//gene expression//macromolecule metabol…	GO:0044464//GO:1990904//GO:0032991//GO:0044444//GO:0044424//GO:0030529//GO:0043228//GO:0043232//GO:0043229//GO:0043226//GO:0005737//GO:0005840//GO:0005623//GO:0005575//GO:0005622	cell part//ribonucleoprotein complex//macromolecular complex//cytoplasmic part//intracellular part//intracellular ribonucleoprotein complex//non-membrane-bounded organelle//intracellular non-membrane-bounded organelle//intracellular organelle//organelle//cytoplasm//ribosome//cell//cellular_component//intracellular	GO:0003674//GO:0005198//GO:0003735	molecular_function//structural molecule activity//structural constituent of ribosome	--	--	-	60S ribosomal protein L36 [Source:UniProtKB/TrEMBL;Acc:Q6L510]
OS05G0358500	129.657	50.9724	1.34692	4.56051e-08	4.06735e-06	Up	Yes	--	--	--	--	GO:0003824//GO:0003674	catalytic activity//molecular_function	--	--	-	Probable protein phosphatase 2C 48 [Source:UniProtKB/Swiss-Prot;Acc:Q6L482]
OS06G0301500	117.581	46.5742	1.33606	2.33103e-07	1.76711e-05	Up	Yes	--	--	--	--	--	--	--	--	-	Os06g0301500 protein; Putative uncharacterized protein OJ1217_C01.12; Putative uncharacterized protein OSJNBa0042E12.2; cDNA clone:J033059L11, full insert sequence [Source:UniProtKB/TrEMBL;Acc:Q5Z5D5]
OS01G0557500	89.9975	35.6571	1.33569	6.10565e-06	0.000334597	Up	Yes	GO:0034641//GO:0009059//GO:0010556//GO:1901576//GO:0044699//GO:0051252//GO:0031326//GO:0044249//GO:0034654//GO:1902578//GO:0018130//GO:0065007//GO:0006355//GO:1903506//GO:0071704//GO:0044238//GO:0009987//GO:0080090//GO:0009058//GO:0044271//GO:0019438//GO:0060255//GO:0044765//GO:2001141//GO:0050789//GO:0016070//GO:0050794//GO:0044260//GO:0019222//GO:0006810//GO:1901360//GO:0008150//GO:0032774//GO:…	cellular nitrogen compound metabolic process//macromolecule biosynthetic process//regulation of macromolecule biosynthetic process//organic substance biosynthetic process//single-organism process//regulation of RNA metabolic process//regulation of cellular biosynthetic process//cellular biosynthetic process//nucleobase-containing compound biosynthetic process//single-organism localization//hetero…	GO:0044215//GO:0005575//GO:0016021//GO:0033646//GO:0043656//GO:0043657//GO:0033648//GO:0044217//GO:0018995//GO:0016020//GO:0044216//GO:0033643//GO:0031224//GO:0033647//GO:0042025//GO:0044425	other organism//cellular_component//integral component of membrane//host intracellular part//intracellular region of host//host cell//host intracellular membrane-bounded organelle//other organism part//host//membrane//other organism cell//host cell part//intrinsic component of membrane//host intracellular organelle//host cell nucleus//membrane part	GO:0003674//GO:0003700//GO:0001071	molecular_function//transcription factor activity, sequence-specific DNA binding//nucleic acid binding transcription factor activity	Os01g0557500; K07300 Ca2+:H+ antiporter	http://www.genome.jp/dbget-bin/www_bget?osa:4324573	CAX1A	Vacuolar cation/proton exchanger 1a [Source:UniProtKB/Swiss-Prot;Acc:Q769E5]
OS11G0167800	406.705	161.478	1.33264	8.27134e-22	3.09223e-19	Up	Yes	GO:0050896//GO:0006950//GO:0008150	response to stimulus//response to stress//biological_process	--	--	--	--	Os11g0167800	http://www.genome.jp/dbget-bin/www_bget?osa:4349876	-	ABA/WDS induced protein, expressed; Abscisic acid-and stress-induced protein-rice; Os11g0167800 protein; cDNA clone:001-035-D06, full insert sequence; cDNA clone:001-041-E02, full insert sequence; cDNA clone:001-207-A11, full insert sequence; cDNA clone:J013000K20, full insert sequence [Source:UniProtKB/TrEMBL;Acc:Q53JF7]
OS01G0719100	107.094	42.5687	1.33102	8.70688e-07	5.7956e-05	Up	Yes	--	--	--	--	--	--	Os01g0719100; K10144 RING finger and CHY zinc finger domain-containing protein 1 [EC:6.3.2.19]	http://www.genome.jp/dbget-bin/www_bget?osa:4324695	-	Os01g0719100 protein; Zinc finger protein; Zinc finger protein ZFP-like [Source:UniProtKB/TrEMBL;Acc:Q5JL96]
OS04G0465300	253.277	101.709	1.31626	6.75951e-14	1.23808e-11	Up	Yes	--	--	--	--	--	--	--	--	-	Gibberellin stimulated transcript related protein 2; OSJNBa0060P14.17 protein; OSJNBb0048E02.8 protein; Os04g0465300 protein; cDNA, clone: J065021D20, full insert sequence [Source:UniProtKB/TrEMBL;Acc:Q7X885]
OS02G0711400	106.078	42.6472	1.3146	1.27691e-06	8.27746e-05	Up	Yes	--	--	--	--	--	--	Os02g0711400	http://www.genome.jp/dbget-bin/www_bget?osa:4330497	-	Os02g0711400 protein; Putative uncharacterized protein OJ1038_A06.25 [Source:UniProtKB/TrEMBL;Acc:Q6ZIR5]
OS05G0542900	128.323	51.6793	1.31212	1.04707e-07	8.58127e-06	Up	Yes	GO:0008150//GO:0005975//GO:0008152//GO:0071704//GO:0044238	biological_process//carbohydrate metabolic process//metabolic process//organic substance metabolic process//primary metabolic process	--	--	GO:0016798//GO:0004553//GO:0003674//GO:0004650//GO:0016787//GO:0003824	hydrolase activity, acting on glycosyl bonds//hydrolase activity, hydrolyzing O-glycosyl compounds//molecular_function//polygalacturonase activity//hydrolase activity//catalytic activity	Os05g0542900	http://www.genome.jp/dbget-bin/www_bget?osa:4339484	-	Os05g0542900 protein; Putative uncharacterized protein OJ1288_A07.5; cDNA clone:J033114D17, full insert sequence [Source:UniProtKB/TrEMBL;Acc:Q65XN4]
OS01G0102900	152.602	61.6539	1.30751	7.37666e-09	7.34731e-07	Up	Yes	--	--	--	--	--	--	Os01g0102900	http://www.genome.jp/dbget-bin/www_bget?osa:4326442	LIR1	Light-regulated protein [Source:UniProtKB/Swiss-Prot;Acc:Q03200]
OS03G0113900	94.1287	38.406	1.2933	6.85072e-06	0.000368763	Up	Yes	--	--	--	--	--	--	--	--	-	Expressed protein; Os03g0113900 protein; Putative uncharacterized protein OSJNBa0090O10.8; cDNA clone:002-157-D07, full insert sequence [Source:UniProtKB/TrEMBL;Acc:Q8GZX5]
OS12G0409000	80.7181	32.9868	1.291	3.19535e-05	0.00143665	Up	Yes	GO:0043436//GO:0006544//GO:0006563//GO:0019752//GO:0009987//GO:0044281//GO:0006520//GO:0009069//GO:0006082//GO:1901564//GO:0044763//GO:1901605//GO:0008152//GO:0044237//GO:0006807//GO:0008150//GO:0071704//GO:0044238//GO:0044710//GO:0044699	oxoacid metabolic process//glycine metabolic process//L-serine metabolic process//carboxylic acid metabolic process//cellular process//small molecule metabolic process//cellular amino acid metabolic process//serine family amino acid metabolic process//organic acid metabolic process//organonitrogen compound metabolic process//single-organism cellular process//alpha-amino acid metabolic process//me…	--	--	GO:0016740//GO:0016742//GO:0004372//GO:0003674//GO:0016741//GO:0016829//GO:0003824	transferase activity//hydroxymethyl-, formyl- and related transferase activity//glycine hydroxymethyltransferase activity//molecular_function//transferase activity, transferring one-carbon groups//lyase activity//catalytic activity	--	--	-	Serine hydroxymethyltransferase [Source:UniProtKB/TrEMBL;Acc:Q2QT32]
OS08G0434632	86.3111	35.5786	1.27854	2.00293e-05	0.000945709	Up	Yes	GO:0008150//GO:0040007	biological_process//growth	GO:0044464//GO:0044424//GO:0005737//GO:0005575//GO:0005623//GO:0005622	cell part//intracellular part//cytoplasm//cellular_component//cell//intracellular	--	--	--	--	-	-
OS06G0246500	79.2563	32.6726	1.27844	4.3833e-05	0.00190485	Up	Yes	GO:0016043//GO:0044255//GO:0044237//GO:0008610//GO:0044085//GO:0016226//GO:0008152//GO:0044763//GO:0008150//GO:0016114//GO:0008299//GO:0071840//GO:0022607//GO:0044711//GO:0009058//GO:0009987//GO:0044238//GO:0071704//GO:0006721//GO:0006629//GO:0044699//GO:1901576//GO:0006720//GO:0044710//GO:0044249//GO:0031163	cellular component organization//cellular lipid metabolic process//cellular metabolic process//lipid biosynthetic process//cellular component biogenesis//iron-sulfur cluster assembly//metabolic process//single-organism cellular process//biological_process//terpenoid biosynthetic process//isoprenoid biosynthetic process//cellular component organization or biogenesis//cellular component assembly//s…	--	--	GO:0005506//GO:0048037//GO:0016744//GO:0097159//GO:0050662//GO:0051540//GO:0043167//GO:0043169//GO:0016903//GO:0016740//GO:0003674//GO:0036094//GO:0016624//GO:0019842//GO:0030976//GO:0051536//GO:0046914//GO:0008661//GO:0005488//GO:0043168//GO:0046872//GO:0003824//GO:1901363//GO:0016491//GO:1901681	iron ion binding//cofactor binding//transferase activity, transferring aldehyde or ketonic groups//organic cyclic compound binding//coenzyme binding//metal cluster binding//ion binding//cation binding//oxidoreductase activity, acting on the aldehyde or oxo group of donors//transferase activity//molecular_function//small molecule binding//oxidoreductase activity, acting on the aldehyde or oxo grou…	--	--	-	Pyruvate dehydrogenase E1 component subunit alpha-2, mitochondrial [Source:UniProtKB/Swiss-Prot;Acc:Q654V6]
OS01G0720500	136.776	56.3917	1.27826	7.98444e-08	6.74623e-06	Up	Yes	--	--	--	--	--	--	Os01g0720500; K08912 light-harvesting complex II chlorophyll a/b binding protein 1	http://www.genome.jp/dbget-bin/www_bget?osa:4324705	-	Os01g0720500 protein; Putative chlorophyll a/b-binding protein 3C; Uncharacterized protein; cDNA clone:001-013-E06, full insert sequence; cDNA clone:001-014-B02, full insert sequence; cDNA clone:006-301-C12, full insert sequence [Source:UniProtKB/TrEMBL;Acc:Q8W0E6]
OS03G0823400	199.444	82.3884	1.27547	9.84759e-11	1.25e-08	Up	Yes	--	--	GO:0005575//GO:0016021//GO:0016020//GO:0044425//GO:0005576//GO:0031224	cellular_component//integral component of membrane//membrane//membrane part//extracellular region//intrinsic component of membrane	GO:0030414//GO:0004866//GO:0098772//GO:0004857//GO:0061134//GO:0030234//GO:0004867//GO:0003674//GO:0061135	peptidase inhibitor activity//endopeptidase inhibitor activity//molecular function regulator//enzyme inhibitor activity//peptidase regulator activity//enzyme regulator activity//serine-type endopeptidase inhibitor activity//molecular_function//endopeptidase regulator activity	--	--	-	Bowman-Birk serine protease inhibitor family protein, expressed; Os03g0823400 protein; Putative Bowman-Birk serine protease inhibitor [Source:UniProtKB/TrEMBL;Acc:Q84LH6]
OS07G0564500	83.5146	34.5576	1.27303	2.92655e-05	0.00133559	Up	Yes	GO:0044710//GO:0044699//GO:0055114//GO:0008150//GO:0008152	single-organism metabolic process//single-organism process//oxidation-reduction process//biological_process//metabolic process	--	--	GO:0016491//GO:1901363//GO:0003824//GO:0050660//GO:0043168//GO:0005488//GO:1901265//GO:0003674//GO:0036094//GO:0000166//GO:0043167//GO:0097159//GO:0050662//GO:0048037	oxidoreductase activity//heterocyclic compound binding//catalytic activity//flavin adenine dinucleotide binding//anion binding//binding//nucleoside phosphate binding//molecular_function//small molecule binding//nucleotide binding//ion binding//organic cyclic compound binding//coenzyme binding//cofactor binding	Os07g0564500; K17871 NADH:ubiquinone reductase (non-electrogenic) [EC:1.6.5.9]	http://www.genome.jp/dbget-bin/www_bget?osa:4343616	-	Os07g0564500 protein; Putative NADH dehydrogenase; cDNA clone:J023089K20, full insert sequence [Source:UniProtKB/TrEMBL;Acc:Q8H5X6]
OS01G0875700	79.574	32.9868	1.27041	4.66143e-05	0.0020129	Up	Yes	--	--	--	--	--	--	--	--	-	Os01g0875700 protein; Putative DnaJ-like protein; cDNA clone:001-121-H08, full insert sequence [Source:UniProtKB/TrEMBL;Acc:Q5N8X4]
OS08G0540400	87.3281	36.2855	1.26705	2.08196e-05	0.000977947	Up	Yes	GO:0034645//GO:0005976//GO:0008610//GO:0043170//GO:0005975//GO:1903509//GO:1901135//GO:0044700//GO:0044267//GO:0016310//GO:0023052//GO:0044264//GO:0050789//GO:0044262//GO:0044711//GO:0009987//GO:0006468//GO:0065007//GO:0006793//GO:0007154//GO:0036211//GO:0044249//GO:0050896//GO:1901576//GO:0009059//GO:0044237//GO:0008152//GO:0008653//GO:0044763//GO:0034637//GO:0006796//GO:0006464//GO:0044255//GO:…	cellular macromolecule biosynthetic process//polysaccharide metabolic process//lipid biosynthetic process//macromolecule metabolic process//carbohydrate metabolic process//liposaccharide metabolic process//carbohydrate derivative metabolic process//single organism signaling//cellular protein metabolic process//phosphorylation//signaling//cellular polysaccharide metabolic process//regulation of bi…	GO:0044421//GO:0016020//GO:0005575//GO:0031012//GO:0005578//GO:0005576	extracellular region part//membrane//cellular_component//extracellular matrix//proteinaceous extracellular matrix//extracellular region	GO:0043167//GO:0016740//GO:0097159//GO:0016773//GO:0036094//GO:0097367//GO:0017076//GO:0032555//GO:0016772//GO:0005524//GO:0030554//GO:0046872//GO:1901363//GO:0043168//GO:0005488//GO:0016301//GO:0001882//GO:0043169//GO:0000166//GO:0005509//GO:0035639//GO:0003674//GO:0032550//GO:0032549//GO:0032553//GO:0004672//GO:0032559//GO:0003824//GO:1901265//GO:0001883	ion binding//transferase activity//organic cyclic compound binding//phosphotransferase activity, alcohol group as acceptor//small molecule binding//carbohydrate derivative binding//purine nucleotide binding//purine ribonucleotide binding//transferase activity, transferring phosphorus-containing groups//ATP binding//adenyl nucleotide binding//metal ion binding//heterocyclic compound binding//anion…	--	--	-	Os08g0540400 protein; Putative calcium-dependent protein kinase [Source:UniProtKB/TrEMBL;Acc:Q6ZIU9]
OS07G0674400	71.248	29.6881	1.26296	0.000126448	0.00474023	Up	Yes	--	--	--	--	--	--	--	--	-	Os07g0674400 protein; Putative uncharacterized protein P0037D09.14; Putative uncharacterized protein P0618H09.12; cDNA clone:002-156-G07, full insert sequence [Source:UniProtKB/TrEMBL;Acc:Q6ZDW8]
OS12G0632000	2566.39	1084.4	1.24284	4.28037e-114	1.66879e-110	Up	Yes	--	--	--	--	GO:0097159//GO:1901363//GO:0005488//GO:0003674//GO:0003676	organic cyclic compound binding//heterocyclic compound binding//binding//molecular_function//nucleic acid binding	--	--	-	Glycine-rich RNA-binding protein GRP1A, putative, expressed; Os12g0632000 protein; cDNA, clone: J100087I01, full insert sequence [Source:UniProtKB/TrEMBL;Acc:Q2QLR2]
OS09G0346500	501.85	212.765	1.238	1.55918e-23	6.64869e-21	Up	Yes	--	--	--	--	--	--	Os09g0346500; K08912 light-harvesting complex II chlorophyll a/b binding protein 1	http://www.genome.jp/dbget-bin/www_bget?osa:4346803	-	Chlorophyll a-b binding protein 1, chloroplastic [Source:UniProtKB/Swiss-Prot;Acc:P12330]
OS01G0110400	99.3404	42.2545	1.23328	9.31233e-06	0.000483162	Up	Yes	GO:0006629//GO:0044238//GO:0071704//GO:0009058//GO:0016053//GO:0072330//GO:0044710//GO:0044699//GO:0044763//GO:0008152//GO:0007010//GO:0044237//GO:0044255//GO:0016043//GO:0006996//GO:0046394//GO:0008150//GO:0019752//GO:0006631//GO:0009987//GO:0032787//GO:0044711//GO:0044281//GO:0044249//GO:0006082//GO:0006633//GO:1901576//GO:0008610//GO:0043436//GO:0044283//GO:0071840	lipid metabolic process//primary metabolic process//organic substance metabolic process//biosynthetic process//organic acid biosynthetic process//monocarboxylic acid biosynthetic process//single-organism metabolic process//single-organism process//single-organism cellular process//metabolic process//cytoskeleton organization//cellular metabolic process//cellular lipid metabolic process//cellular …	GO:0031224//GO:0005575//GO:0016021//GO:0044425//GO:0016020	intrinsic component of membrane//cellular_component//integral component of membrane//membrane part//membrane	GO:0008233//GO:0005515//GO:0004175//GO:0016746//GO:0003824//GO:0004315//GO:0016747//GO:0016787//GO:0070011//GO:0004312//GO:0003674//GO:0008092//GO:0070001//GO:0005488//GO:0004190//GO:0016740//GO:0003779	peptidase activity//protein binding//endopeptidase activity//transferase activity, transferring acyl groups//catalytic activity//3-oxoacyl-[acyl-carrier-protein] synthase activity//transferase activity, transferring acyl groups other than amino-acyl groups//hydrolase activity//peptidase activity, acting on L-amino acid peptides//fatty acid synthase activity//molecular_function//cytoskeletal prote…	--	--	-	Os01g0110400 protein; Putative acetoacetyl-coenzyme A thiolase; Uncharacterized protein; cDNA clone:J033121P11, full insert sequence [Source:UniProtKB/TrEMBL;Acc:Q9ASK5]
OS08G0112900	137.793	58.905	1.22604	2.06556e-07	1.58792e-05	Up	Yes	GO:0008150//GO:0008152//GO:0044699//GO:0044710//GO:0071704//GO:0044238//GO:0006629	biological_process//metabolic process//single-organism process//single-organism metabolic process//organic substance metabolic process//primary metabolic process//lipid metabolic process	--	--	GO:0003674//GO:0016787//GO:0003824//GO:0016788	molecular_function//hydrolase activity//catalytic activity//hydrolase activity, acting on ester bonds	Os08g0112900	http://www.genome.jp/dbget-bin/www_bget?osa:4344495	-	Os08g0112900 protein; Putative GDSL-motif lipase/hydrolase protein [Source:UniProtKB/TrEMBL;Acc:Q6ZCC3]
OS10G0492900	122.475	52.7789	1.21446	1.20333e-06	7.81906e-05	Up	Yes	GO:0008150//GO:0008152//GO:0044238//GO:0071704//GO:0005975	biological_process//metabolic process//primary metabolic process//organic substance metabolic process//carbohydrate metabolic process	--	--	GO:0003674//GO:0003824//GO:0016787//GO:0004553//GO:0016798	molecular_function//catalytic activity//hydrolase activity//hydrolase activity, hydrolyzing O-glycosyl compounds//hydrolase activity, acting on glycosyl bonds	Os10g0493600; K07407 alpha-galactosidase [EC:3.2.1.22]	http://www.genome.jp/dbget-bin/www_bget?osa:4348988	-	Alpha-galactosidase, putative, expressed; Putative alpha-galactosidase [Source:UniProtKB/TrEMBL;Acc:Q9FWV8]
OS01G0256500	14262.1	6148.82	1.2138	0	0	Up	Yes	GO:0016043//GO:0007010//GO:0008150//GO:0006996//GO:0006950//GO:0071840//GO:0009987//GO:0050896	cellular component organization//cytoskeleton organization//biological_process//organelle organization//response to stress//cellular component organization or biogenesis//cellular process//response to stimulus	GO:0044444//GO:0032991//GO:0044464//GO:0044424//GO:0005737//GO:0071203//GO:0005623//GO:0005575//GO:0005622//GO:0043234	cytoplasmic part//macromolecular complex//cell part//intracellular part//cytoplasm//WASH complex//cell//cellular_component//intracellular//protein complex	GO:0008092//GO:0003674//GO:0005515//GO:0003779//GO:0005488	cytoskeletal protein binding//molecular_function//protein binding//actin binding//binding	--	--	-	Zinc inducible protein; Zinc inducible protein-like [Source:UniProtKB/TrEMBL;Acc:Q1EHU2]
OS05G0121600	103.027	44.6892	1.20502	9.77532e-06	0.000503355	Up	Yes	GO:0060255//GO:0009058//GO:0071704//GO:0044238//GO:0018130//GO:1903506//GO:0010556//GO:0031326//GO:0090304//GO:0006139//GO:0006807//GO:0010468//GO:0044237//GO:0008152//GO:0006725//GO:2000112//GO:0051171//GO:0008150//GO:0044260//GO:0050794//GO:0097659//GO:0019438//GO:0044271//GO:0080090//GO:0009987//GO:0006355//GO:0065007//GO:0050789//GO:2001141//GO:1901576//GO:0009059//GO:0034641//GO:0034654//GO:…	regulation of macromolecule metabolic process//biosynthetic process//organic substance metabolic process//primary metabolic process//heterocycle biosynthetic process//regulation of nucleic acid-templated transcription//regulation of macromolecule biosynthetic process//regulation of cellular biosynthetic process//nucleic acid metabolic process//nucleobase-containing compound metabolic process//nit…	--	--	GO:0004175//GO:0003968//GO:0008233//GO:0016817//GO:0016787//GO:0034062//GO:0003824//GO:0070011//GO:0016779//GO:0003674//GO:0016772//GO:0016462//GO:0004197//GO:0016818//GO:0001071//GO:0016740//GO:0003700//GO:0008234//GO:0017111	endopeptidase activity//RNA-directed RNA polymerase activity//peptidase activity//hydrolase activity, acting on acid anhydrides//hydrolase activity//RNA polymerase activity//catalytic activity//peptidase activity, acting on L-amino acid peptides//nucleotidyltransferase activity//molecular_function//transferase activity, transferring phosphorus-containing groups//pyrophosphatase activity//cysteine…	--	--	-	Transcription factor AP2D23-like [Source:UniProtKB/TrEMBL;Acc:Q2TQ34]
OS08G0357000	87.6459	38.249	1.19627	5.07448e-05	0.00216049	Up	Yes	--	--	--	--	GO:0003674//GO:0005515//GO:0003824//GO:0016787//GO:0004518//GO:0016788//GO:0005488	molecular_function//protein binding//catalytic activity//hydrolase activity//nuclease activity//hydrolase activity, acting on ester bonds//binding	--	--	BBD2	Bifunctional nuclease 2 [Source:UniProtKB/Swiss-Prot;Acc:Q6YZM6]
OS01G0915000	373.973	163.834	1.19069	7.67051e-17	1.86907e-14	Up	Yes	--	--	--	--	--	--	--	--	-	Os01g0915000 protein; Putative uncharacterized protein P0004D12.15; cDNA clone:002-135-B11, full insert sequence [Source:UniProtKB/TrEMBL;Acc:Q8LQF7]
OS10G0524600	97.0524	42.5687	1.18897	2.22712e-05	0.00103898	Up	Yes	GO:0065009//GO:0009892//GO:0019222//GO:0043170//GO:0048519//GO:0043086//GO:0050789//GO:0050790//GO:0006508//GO:0065007//GO:0008150//GO:0008152//GO:0044092//GO:0019538//GO:0071704//GO:0044238	regulation of molecular function//negative regulation of metabolic process//regulation of metabolic process//macromolecule metabolic process//negative regulation of biological process//negative regulation of catalytic activity//regulation of biological process//regulation of catalytic activity//proteolysis//biological regulation//biological_process//metabolic process//negative regulation of molec…	--	--	GO:0008236//GO:0005488//GO:0003674//GO:0042802//GO:0004252//GO:0017171//GO:0070011//GO:0003824//GO:0016787//GO:0005515//GO:0008233//GO:0004175	serine-type peptidase activity//binding//molecular_function//identical protein binding//serine-type endopeptidase activity//serine hydrolase activity//peptidase activity, acting on L-amino acid peptides//catalytic activity//hydrolase activity//protein binding//peptidase activity//endopeptidase activity	Os10g0524600	http://www.genome.jp/dbget-bin/www_bget?osa:4349163	-	Os10g0524600 protein; Putative serine protease; Subtilisin N-terminal Region family protein, expressed; cDNA clone:J023012B10, full insert sequence [Source:UniProtKB/TrEMBL;Acc:Q8RVC2]
OS01G0867300	93.2389	41.7833	1.15801	4.92682e-05	0.00210419	Up	Yes	GO:0050794//GO:0044260//GO:0008150//GO:0097659//GO:0010468//GO:0006807//GO:0006139//GO:0090304//GO:2000112//GO:0051171//GO:0006725//GO:0008152//GO:0044237//GO:0010556//GO:0031326//GO:1903506//GO:0018130//GO:0044238//GO:0071704//GO:0009058//GO:0060255//GO:0016070//GO:0019222//GO:1901360//GO:0032774//GO:0010467//GO:0019219//GO:0009889//GO:0046483//GO:0006351//GO:0031323//GO:1901362//GO:0043170//GO:…	regulation of cellular process//cellular macromolecule metabolic process//biological_process//nucleic acid-templated transcription//regulation of gene expression//nitrogen compound metabolic process//nucleobase-containing compound metabolic process//nucleic acid metabolic process//regulation of cellular macromolecule biosynthetic process//regulation of nitrogen compound metabolic process//cellula…	GO:0044464//GO:0043231//GO:0043227//GO:0044424//GO:0043229//GO:0043226//GO:0005623//GO:0005575//GO:0005622//GO:0005634	cell part//intracellular membrane-bounded organelle//membrane-bounded organelle//intracellular part//intracellular organelle//organelle//cell//cellular_component//intracellular//nucleus	GO:0032549//GO:0016796//GO:0043565//GO:0032550//GO:0005525//GO:0003674//GO:0035639//GO:0032561//GO:0000166//GO:0001882//GO:0019001//GO:0001883//GO:0016787//GO:1901265//GO:0004518//GO:0003676//GO:0016895//GO:0003824//GO:0003924//GO:0016817//GO:0032553//GO:0004536//GO:0097367//GO:0036094//GO:0003677//GO:0017111//GO:0097159//GO:0016818//GO:0003700//GO:0001071//GO:0043167//GO:0008855//GO:0043168//GO:…	ribonucleoside binding//exonuclease activity, active with either ribo- or deoxyribonucleic acids and producing 5'-phosphomonoesters//sequence-specific DNA binding//purine ribonucleoside binding//GTP binding//molecular_function//purine ribonucleoside triphosphate binding//guanyl ribonucleotide binding//nucleotide binding//nucleoside binding//guanyl nucleotide binding//purine nucleoside binding//hy…	--	--	-	ABA responsive element binding factor 1; Os01g0867300 protein; cDNA clone:J013123H12, full insert sequence [Source:UniProtKB/TrEMBL;Acc:Q0JHF1]
OS03G0115000	88.4721	39.8983	1.1489	8.6458e-05	0.003395	Up	Yes	--	--	--	--	GO:0043169//GO:0003674//GO:0005507//GO:0009055//GO:0043167//GO:0046872//GO:0046914//GO:0005488	cation binding//molecular_function//copper ion binding//electron carrier activity//ion binding//metal ion binding//transition metal ion binding//binding	--	--	-	Os03g0115000 protein [Source:UniProtKB/TrEMBL;Acc:Q0DVS6]
OS04G0623500	85.04	38.5631	1.14092	0.000130994	0.00488383	Up	Yes	GO:0072528//GO:0072527//GO:0006790//GO:0044710//GO:0042723//GO:0009064//GO:0043648//GO:0042724//GO:0043650//GO:0009130//GO:0044699//GO:1901607//GO:0009259//GO:1901657//GO:0006766//GO:0055114//GO:0046131//GO:0009123//GO:0019637//GO:0018130//GO:1901137//GO:0044238//GO:0006753//GO:0071704//GO:0009161//GO:0009058//GO:0046134//GO:0016053//GO:0090407//GO:0006767//GO:0009117//GO:0046394//GO:0000105//GO:…	pyrimidine-containing compound biosynthetic process//pyrimidine-containing compound metabolic process//sulfur compound metabolic process//single-organism metabolic process//thiamine-containing compound metabolic process//glutamine family amino acid metabolic process//dicarboxylic acid metabolic process//thiamine-containing compound biosynthetic process//dicarboxylic acid biosynthetic process//pyr…	--	--	GO:0016701//GO:0016830//GO:0003824//GO:0016491//GO:0016627//GO:0016829//GO:0016703//GO:0003674//GO:0016635//GO:0004789//GO:0036355//GO:0018580//GO:0004152//GO:0004497//GO:0016765//GO:0015930//GO:0016740//GO:0016638	oxidoreductase activity, acting on single donors with incorporation of molecular oxygen//carbon-carbon lyase activity//catalytic activity//oxidoreductase activity//oxidoreductase activity, acting on the CH-CH group of donors//lyase activity//oxidoreductase activity, acting on single donors with incorporation of molecular oxygen, incorporation of one atom of oxygen (internal monooxygenases or inte…	--	--	GLO3	Peroxisomal (S)-2-hydroxy-acid oxidase GLO3 [Source:UniProtKB/Swiss-Prot;Acc:Q7FAS1]
OS12G0574400	88.4721	40.3695	1.13196	0.000107466	0.00409616	Up	Yes	GO:0016265//GO:0044699//GO:0009987//GO:0044238//GO:0071704//GO:0009405//GO:0005975//GO:0008150//GO:0008152//GO:0044763//GO:0051704//GO:0008219	death//single-organism process//cellular process//primary metabolic process//organic substance metabolic process//pathogenesis//carbohydrate metabolic process//biological_process//metabolic process//single-organism cellular process//multi-organism process//cell death	GO:0005575//GO:0005576	cellular_component//extracellular region	GO:0003824//GO:1901363//GO:0003676//GO:0016787//GO:0005488//GO:0004553//GO:0003674//GO:0016798//GO:0003723//GO:0097159	catalytic activity//heterocyclic compound binding//nucleic acid binding//hydrolase activity//binding//hydrolase activity, hydrolyzing O-glycosyl compounds//molecular_function//hydrolase activity, acting on glycosyl bonds//RNA binding//organic cyclic compound binding	--	--	-	Os12g0574400 protein; Pumilio-family RNA binding repeat containing protein, expressed [Source:UniProtKB/TrEMBL;Acc:Q2QN93]
OS02G0766600	98.26	44.8463	1.13161	4.4919e-05	0.00194894	Up	Yes	--	--	--	--	--	--	Os02g0766600	http://www.genome.jp/dbget-bin/www_bget?osa:4330837	-	Os02g0766600 protein; Putative uncharacterized protein OJ1004_A11.19; Putative uncharacterized protein P0539D10.38; cDNA clone:006-204-C02, full insert sequence; cDNA clone:J033072H02, full insert sequence [Source:UniProtKB/TrEMBL;Acc:Q6Z313]
OS03G0316200	179.55	82.3099	1.12525	4.06777e-08	3.67594e-06	Up	Yes	GO:0006464//GO:0008152//GO:0044237//GO:0044763//GO:0008150//GO:0044260//GO:0070085//GO:0043412//GO:0043413//GO:0009100//GO:0044723//GO:0009058//GO:0019538//GO:0071704//GO:0044238//GO:1901137//GO:0044699//GO:0044710//GO:0043170//GO:0034645//GO:1901135//GO:0005975//GO:0009987//GO:0044267//GO:0009101//GO:0009059//GO:1901576//GO:0006486//GO:0036211//GO:0044249	cellular protein modification process//metabolic process//cellular metabolic process//single-organism cellular process//biological_process//cellular macromolecule metabolic process//glycosylation//macromolecule modification//macromolecule glycosylation//glycoprotein metabolic process//single-organism carbohydrate metabolic process//biosynthetic process//protein metabolic process//organic substanc…	--	--	GO:0003674//GO:0003824//GO:0016740//GO:0016757	molecular_function//catalytic activity//transferase activity//transferase activity, transferring glycosyl groups	--	--	-	Galactinol synthase 3, putative, expressed; Os03g0316200 protein; cDNA clone:J023113D08, full insert sequence [Source:UniProtKB/TrEMBL;Acc:Q10MB0]
OS07G0673900	251.179	115.375	1.12238	9.42185e-11	1.2e-08	Up	Yes	--	--	--	--	--	--	Os07g0673900	http://www.genome.jp/dbget-bin/www_bget?osa:4344259	-	cDNA clone:J023024E09, full insert sequence [Source:UniProtKB/TrEMBL;Acc:A3BNC1]
OS07G0100200	88.917	40.9979	1.11691	0.000125243	0.00470151	Up	Yes	GO:0044710//GO:0006050//GO:0072528//GO:0006790//GO:0072527//GO:0006396//GO:0042724//GO:0044699//GO:0042723//GO:0034470//GO:0006051//GO:0055114//GO:0006766//GO:0019637//GO:0051188//GO:0009058//GO:0006767//GO:0090407//GO:0006081//GO:0018130//GO:0071704//GO:0044238//GO:0046184//GO:0009405//GO:0042823//GO:0008150//GO:0009110//GO:0034660//GO:0006040//GO:0044260//GO:0008152//GO:0006732//GO:0044237//GO:…	single-organism metabolic process//mannosamine metabolic process//pyrimidine-containing compound biosynthetic process//sulfur compound metabolic process//pyrimidine-containing compound metabolic process//RNA processing//thiamine-containing compound biosynthetic process//single-organism process//thiamine-containing compound metabolic process//ncRNA processing//N-acetylmannosamine metabolic process…	GO:0005576//GO:0005575	extracellular region//cellular_component	GO:0016627//GO:0016830//GO:0016701//GO:0017150//GO:0016491//GO:0003824//GO:1901265//GO:0050660//GO:0016829//GO:0016703//GO:0003674//GO:0036355//GO:0000166//GO:0016853//GO:0004425//GO:1901363//GO:0018580//GO:0005488//GO:0043168//GO:0004497//GO:0047465//GO:0036094//GO:0016854//GO:0043167//GO:0048037//GO:0016831//GO:0050662//GO:0016857//GO:0097159	oxidoreductase activity, acting on the CH-CH group of donors//carbon-carbon lyase activity//oxidoreductase activity, acting on single donors with incorporation of molecular oxygen//tRNA dihydrouridine synthase activity//oxidoreductase activity//catalytic activity//nucleoside phosphate binding//flavin adenine dinucleotide binding//lyase activity//oxidoreductase activity, acting on single donors wi…	--	--	PDX11	Probable pyridoxal biosynthesis protein PDX1.1 [Source:UniProtKB/Swiss-Prot;Acc:Q69LA6]
OS06G0697000	2217.2	1028.09	1.10878	8.05456e-81	1.83181e-77	Up	Yes	GO:0005975//GO:0008150//GO:0008152//GO:0071704//GO:0044238	carbohydrate metabolic process//biological_process//metabolic process//organic substance metabolic process//primary metabolic process	--	--	GO:0016798//GO:0004553//GO:0003674//GO:0016787//GO:0003824	hydrolase activity, acting on glycosyl bonds//hydrolase activity, hydrolyzing O-glycosyl compounds//molecular_function//hydrolase activity//catalytic activity	--	--	-	Os06g0697000 protein; Putative xyloglucan endotransglycosylase; cDNA clone:001-127-F01, full insert sequence [Source:UniProtKB/TrEMBL;Acc:Q5Z6G7]
OS04G0614600	123.238	57.3342	1.10398	7.90761e-06	0.000416615	Up	Yes	GO:0009058//GO:0008150//GO:0008152	biosynthetic process//biological_process//metabolic process	--	--	GO:1901363//GO:0016769//GO:0005488//GO:0043168//GO:0043167//GO:0016740//GO:0008483//GO:0048037//GO:0030170//GO:0097159//GO:0003824//GO:0003674	heterocyclic compound binding//transferase activity, transferring nitrogenous groups//binding//anion binding//ion binding//transferase activity//transaminase activity//cofactor binding//pyridoxal phosphate binding//organic cyclic compound binding//catalytic activity//molecular_function	--	--	OSL2	Gamma-aminobutyrate transaminase 1, mitochondrial [Source:UniProtKB/Swiss-Prot;Acc:Q7XN11]
OS03G0718800	128.323	59.926	1.09852	5.67466e-06	0.000313496	Up	Yes	--	--	--	--	--	--	--	--	-	Os03g0718800 protein; Protease inhibitor/seed storage/LTP family protein, expressed; Putative protease inhibitor/seed storage/LTP family protein [Source:UniProtKB/TrEMBL;Acc:Q6ASW6]
OS05G0560200	143.195	66.9161	1.09756	1.66709e-06	0.00010556	Up	Yes	GO:0097659//GO:0008150//GO:0044260//GO:0008152//GO:0044237//GO:0006725//GO:0090304//GO:0006139//GO:0006807//GO:0009058//GO:0018130//GO:0044238//GO:0071704//GO:0032774//GO:0010467//GO:1901360//GO:0016070//GO:0034645//GO:1901362//GO:0043170//GO:0046483//GO:0006351//GO:0034654//GO:0044249//GO:0009059//GO:0034641//GO:1901576//GO:0019438//GO:0044271//GO:0009987	nucleic acid-templated transcription//biological_process//cellular macromolecule metabolic process//metabolic process//cellular metabolic process//cellular aromatic compound metabolic process//nucleic acid metabolic process//nucleobase-containing compound metabolic process//nitrogen compound metabolic process//biosynthetic process//heterocycle biosynthetic process//primary metabolic process//orga…	--	--	GO:0003674//GO:0043565//GO:0003676//GO:0003677//GO:0097159//GO:1901363//GO:0005488	molecular_function//sequence-specific DNA binding//nucleic acid binding//DNA binding//organic cyclic compound binding//heterocyclic compound binding//binding	--	--	-	Os05g0560200 protein [Source:UniProtKB/TrEMBL;Acc:Q0DG03]
OS06G0648200	96.6075	45.239	1.09457	8.69075e-05	0.00340286	Up	Yes	--	--	GO:0019028//GO:0005575//GO:0019012//GO:0044423	viral capsid//cellular_component//virion//virion part	--	--	--	--	-	Os06g0648200 protein; Putative uncharacterized protein OSJNBa0062J02.21-1; cDNA clone:001-119-D11, full insert sequence; cDNA clone:002-101-C07, full insert sequence [Source:UniProtKB/TrEMBL;Acc:Q67WZ1]
OS07G0634600	329.165	155.352	1.08327	7.19969e-13	1.16956e-10	Up	Yes	--	--	--	--	--	--	--	--	-	Os07g0634600 protein; Putative pectinacetylesterase; cDNA clone:J013001O22, full insert sequence [Source:UniProtKB/TrEMBL;Acc:Q69UW6]
OS08G0345700	331.643	156.844	1.0803	6.75599e-13	1.10406e-10	Up	Yes	GO:0044763//GO:0006757//GO:0006796//GO:0006725//GO:0008152//GO:0006732//GO:0044237//GO:0006139//GO:0006807//GO:0009116//GO:0090304//GO:0009117//GO:0019362//GO:0044723//GO:0009179//GO:0046031//GO:0006091//GO:0044260//GO:0006974//GO:0006259//GO:0051716//GO:0008150//GO:1901657//GO:0009259//GO:1901575//GO:0019637//GO:0044724//GO:0009144//GO:0006096//GO:0009123//GO:0006163//GO:0046939//GO:0009161//GO:…	single-organism cellular process//ATP generation from ADP//phosphate-containing compound metabolic process//cellular aromatic compound metabolic process//metabolic process//coenzyme metabolic process//cellular metabolic process//nucleobase-containing compound metabolic process//nitrogen compound metabolic process//nucleoside metabolic process//nucleic acid metabolic process//nucleotide metabolic …	GO:0032991//GO:1902494//GO:0044444//GO:0044445//GO:0044464//GO:1990234//GO:0061695//GO:0044424//GO:0005945//GO:0005737//GO:0005829//GO:0043234//GO:0005575//GO:0005623//GO:0005622	macromolecular complex//catalytic complex//cytoplasmic part//cytosolic part//cell part//transferase complex//transferase complex, transferring phosphorus-containing groups//intracellular part//6-phosphofructokinase complex//cytoplasm//cytosol//protein complex//cellular_component//cell//intracellular	GO:0016301//GO:0003674//GO:0003872//GO:0003824//GO:0016787//GO:0008443//GO:0016740//GO:0016773//GO:0016772//GO:0019200//GO:0016788	kinase activity//molecular_function//6-phosphofructokinase activity//catalytic activity//hydrolase activity//phosphofructokinase activity//transferase activity//phosphotransferase activity, alcohol group as acceptor//transferase activity, transferring phosphorus-containing groups//carbohydrate kinase activity//hydrolase activity, acting on ester bonds	--	--	-	Os08g0345700 protein; Putative pyrophosphate-dependent phosphofructokinase alpha subunit; cDNA clone:J013120L01, full insert sequence; cDNA clone:J033024A16, full insert sequence [Source:UniProtKB/TrEMBL;Acc:Q84QT9]
OS11G0210300	1042.6	494.409	1.07641	6.01164e-37	4.97162e-34	Up	Yes	GO:0008150//GO:0006810//GO:0006811//GO:0008152//GO:0051234//GO:0044710//GO:0044699//GO:0044765//GO:0055114//GO:1902578//GO:0051179//GO:0015672//GO:0006812//GO:0006813//GO:0030001	biological_process//transport//ion transport//metabolic process//establishment of localization//single-organism metabolic process//single-organism process//single-organism transport//oxidation-reduction process//single-organism localization//localization//monovalent inorganic cation transport//cation transport//potassium ion transport//metal ion transport	--	--	GO:0003674//GO:0000166//GO:0043169//GO:0008270//GO:0003824//GO:0016491//GO:0051287//GO:1901265//GO:0036094//GO:0043167//GO:0097159//GO:0050662//GO:0048037//GO:1901363//GO:0016616//GO:0046872//GO:0046914//GO:0005488//GO:0016614	molecular_function//nucleotide binding//cation binding//zinc ion binding//catalytic activity//oxidoreductase activity//NAD binding//nucleoside phosphate binding//small molecule binding//ion binding//organic cyclic compound binding//coenzyme binding//cofactor binding//heterocyclic compound binding//oxidoreductase activity, acting on the CH-OH group of donors, NAD or NADP as acceptor//metal ion bin…	--	--	-	Alcohol dehydrogenase 1 [Source:UniProtKB/Swiss-Prot;Acc:Q2R8Z5]
OS05G0195200	740.7	352.016	1.07325	1.35937e-26	7.57113e-24	Up	Yes	--	--	--	--	GO:0003674//GO:0043169//GO:0043167//GO:0005488//GO:0046872	molecular_function//cation binding//ion binding//binding//metal ion binding	--	--	-	Zinc finger CCCH domain-containing protein 35 [Source:UniProtKB/Swiss-Prot;Acc:Q6L4N4]
OS10G0437500	104.806	50.1085	1.0646	6.78052e-05	0.00274144	Up	Yes	GO:0050896//GO:0006950//GO:0008150	response to stimulus//response to stress//biological_process	--	--	--	--	--	--	-	Os10g0437500 protein; Universal stress protein family protein, expressed; cDNA clone:002-124-E04, full insert sequence [Source:UniProtKB/TrEMBL;Acc:Q7XE49]
OS06G0106800	336.283	162.185	1.05203	1.68794e-12	2.64744e-10	Up	Yes	GO:0005975//GO:0044238//GO:0071704//GO:0008152//GO:0008150	carbohydrate metabolic process//primary metabolic process//organic substance metabolic process//metabolic process//biological_process	--	--	GO:0004650//GO:0004553//GO:0016798//GO:0003824//GO:0016787//GO:0003674	polygalacturonase activity//hydrolase activity, hydrolyzing O-glycosyl compounds//hydrolase activity, acting on glycosyl bonds//catalytic activity//hydrolase activity//molecular_function	Os03g0124900	http://www.genome.jp/dbget-bin/www_bget?osa:4331458	-	Putative polygalacturonase [Source:UniProtKB/TrEMBL;Acc:Q5VS63]
OS02G0175800	282.005	136.267	1.04929	1.13695e-10	1.42988e-08	Up	Yes	--	--	--	--	--	--	--	--	-	Putative fiber protein Fb15; cDNA clone:001-013-E12, full insert sequence; cDNA clone:J013040G12, full insert sequence [Source:UniProtKB/TrEMBL;Acc:Q6EUQ5]
OS11G0139700	303.169	146.556	1.04868	2.36492e-11	3.25964e-09	Up	Yes	--	--	GO:0044424//GO:0043229//GO:0043231//GO:0044464//GO:0044444//GO:0043227//GO:0005622//GO:0005575//GO:0005623//GO:0005739//GO:0005737//GO:0043226	intracellular part//intracellular organelle//intracellular membrane-bounded organelle//cell part//cytoplasmic part//membrane-bounded organelle//intracellular//cellular_component//cell//mitochondrion//cytoplasm//organelle	--	--	--	--	-	Putative uncharacterized protein [Source:UniProtKB/TrEMBL;Acc:Q2RAS5]
OS08G0416000	227.155	110.113	1.04469	8.27369e-09	8.21081e-07	Up	Yes	GO:0010556//GO:0031326//GO:0009058//GO:0060255//GO:0018130//GO:1903506//GO:0071704//GO:0044238//GO:0008150//GO:0050794//GO:0044260//GO:0097659//GO:0090304//GO:0010468//GO:0006139//GO:0006807//GO:0008152//GO:0044237//GO:0006725//GO:2000112//GO:0051171//GO:0009059//GO:0034641//GO:1901576//GO:0034654//GO:0051252//GO:0044249//GO:0080090//GO:0019438//GO:0044271//GO:0006355//GO:0065007//GO:0009987//GO:…	regulation of macromolecule biosynthetic process//regulation of cellular biosynthetic process//biosynthetic process//regulation of macromolecule metabolic process//heterocycle biosynthetic process//regulation of nucleic acid-templated transcription//organic substance metabolic process//primary metabolic process//biological_process//regulation of cellular process//cellular macromolecule metabolic …	GO:0044424//GO:0043229//GO:0044464//GO:0043231//GO:0043227//GO:0005575//GO:0005623//GO:0005622//GO:0019028//GO:0005634//GO:0043226//GO:0044423//GO:0019012	intracellular part//intracellular organelle//cell part//intracellular membrane-bounded organelle//membrane-bounded organelle//cellular_component//cell//intracellular//viral capsid//nucleus//organelle//virion part//virion	GO:0003676//GO:0043565//GO:0003674//GO:0051540//GO:0051536//GO:0005488//GO:1901363//GO:0003677//GO:0097159//GO:0001071//GO:0003700	nucleic acid binding//sequence-specific DNA binding//molecular_function//metal cluster binding//iron-sulfur cluster binding//binding//heterocyclic compound binding//DNA binding//organic cyclic compound binding//nucleic acid binding transcription factor activity//transcription factor activity, sequence-specific DNA binding	--	--	HOX5	Homeobox-leucine zipper protein HOX5 [Source:UniProtKB/Swiss-Prot;Acc:Q6ZA74]
OS02G0527200	371.685	180.406	1.04283	1.8444e-13	3.26854e-11	Up	Yes	--	--	--	--	--	--	Os02g0527200	http://www.genome.jp/dbget-bin/www_bget?osa:4329525	-	Os02g0527200 protein; Putative uncharacterized protein P0458B05.21; Putative uncharacterized protein P0475F05.1; cDNA clone:001-005-A09, full insert sequence [Source:UniProtKB/TrEMBL;Acc:Q6H6Q9]
OS01G0739500	424.564	206.796	1.03778	4.87349e-15	1.00759e-12	Up	Yes	--	--	--	--	--	--	--	--	-	Cold induced protein-like; Os01g0739500 protein; Uncharacterized protein [Source:UniProtKB/TrEMBL;Acc:Q94JH8]
OS06G0672400	187.749	91.7347	1.03327	2.15684e-07	1.63962e-05	Up	Yes	GO:0010467//GO:0034645//GO:1901566//GO:0043170//GO:0044249//GO:0009059//GO:0034641//GO:1901564//GO:1901576//GO:0044267//GO:0043043//GO:0044271//GO:0009987//GO:0006518//GO:0008150//GO:0044260//GO:0008152//GO:0044237//GO:0006807//GO:0043603//GO:0043604//GO:0009058//GO:0006412//GO:0019538//GO:0044238//GO:0071704	gene expression//cellular macromolecule biosynthetic process//organonitrogen compound biosynthetic process//macromolecule metabolic process//cellular biosynthetic process//macromolecule biosynthetic process//cellular nitrogen compound metabolic process//organonitrogen compound metabolic process//organic substance biosynthetic process//cellular protein metabolic process//peptide biosynthetic proce…	GO:0005737//GO:0043226//GO:0071203//GO:0005840//GO:0043234//GO:0005623//GO:0005575//GO:0005622//GO:0044464//GO:0044444//GO:0032991//GO:1990904//GO:0030529//GO:0044424//GO:0043229//GO:0043232//GO:0043228	cytoplasm//organelle//WASH complex//ribosome//protein complex//cell//cellular_component//intracellular//cell part//cytoplasmic part//macromolecular complex//ribonucleoprotein complex//intracellular ribonucleoprotein complex//intracellular part//intracellular organelle//intracellular non-membrane-bounded organelle//non-membrane-bounded organelle	GO:0097159//GO:1901363//GO:0005488//GO:0003674//GO:0003723//GO:0005198//GO:0003735//GO:0003676	organic cyclic compound binding//heterocyclic compound binding//binding//molecular_function//RNA binding//structural molecule activity//structural constituent of ribosome//nucleic acid binding	--	--	-	G1-like2 protein; Os06g0672400 protein; Putative uncharacterized protein OSJNBa0032M14.22; Putative uncharacterized protein P0485A07.32; cDNA clone:J013162N11, full insert sequence [Source:UniProtKB/TrEMBL;Acc:Q652I1]
OS02G0753300	345.626	169.254	1.03002	2.29956e-12	3.56576e-10	Up	Yes	--	--	--	--	GO:0005488//GO:0003674//GO:0005515	binding//molecular_function//protein binding	Os02g0753300	http://www.genome.jp/dbget-bin/www_bget?osa:4330755	-	Os02g0753300 protein; Putative elicitor-inducible protein EIG-J7; cDNA clone:001-045-F02, full insert sequence; cDNA clone:J013038J04, full insert sequence [Source:UniProtKB/TrEMBL;Acc:Q6ZGP5]
OS05G0195101	128.513	63.2247	1.02336	2.12657e-05	0.000997188	Up	Yes	--	--	--	--	--	--	--	--	-	-
OS09G0484200	6119.7	3013.58	1.02198	1.7552e-189	1.19753e-185	Up	Yes	--	--	--	--	--	--	--	--	-	Os09g0484200 protein; cDNA clone:J033073G16, full insert sequence [Source:UniProtKB/TrEMBL;Acc:Q0J0T7]
OS04G0611300	204.338	101.945	1.00316	1.43653e-07	1.14969e-05	Up	Yes	--	--	--	--	--	--	Os04g0611300	http://www.genome.jp/dbget-bin/www_bget?osa:4336956	-	Os04g0611300 protein; cDNA clone:001-102-H03, full insert sequence; cDNA clone:001-105-A02, full insert sequence; cDNA clone:001-110-B06, full insert sequence; cDNA clone:J013078O07, full insert sequence [Source:UniProtKB/TrEMBL;Acc:Q0JA86]
OS01G0663300	173.576	350.288	-1.01298	5.2214e-18	1.37017e-15	Down	Yes	GO:0008152//GO:0008150//GO:0005975//GO:0071704//GO:0044238	metabolic process//biological_process//carbohydrate metabolic process//organic substance metabolic process//primary metabolic process	GO:0032991//GO:1902494//GO:0005575//GO:0009341//GO:0043234	macromolecular complex//catalytic complex//cellular_component//beta-galactosidase complex//protein complex	GO:0015925//GO:0016798//GO:0004553//GO:0003674//GO:0004565//GO:0016787//GO:0003824	galactosidase activity//hydrolase activity, acting on glycosyl bonds//hydrolase activity, hydrolyzing O-glycosyl compounds//molecular_function//beta-galactosidase activity//hydrolase activity//catalytic activity	--	--	-	-
OS04G0541100	65.5278	132.733	-1.01834	9.1e-08	7.52962e-06	Down	Yes	--	--	--	--	GO:0003674//GO:0044877//GO:0003682//GO:0005488	molecular_function//macromolecular complex binding//chromatin binding//binding	--	--	-	Os04g0541100 protein [Source:UniProtKB/TrEMBL;Acc:Q0JBC9]
OS07G0136300	40.6133	82.5455	-1.02324	2.3504e-05	0.00109462	Down	Yes	GO:0018205//GO:0009059//GO:0034641//GO:1901576//GO:0034654//GO:0051252//GO:0036211//GO:0044249//GO:0080090//GO:0006473//GO:0019438//GO:0044271//GO:0065007//GO:0006355//GO:0009987//GO:0044267//GO:2001141//GO:0050789//GO:0019222//GO:0016568//GO:1901360//GO:0018193//GO:0016070//GO:0019219//GO:0071840//GO:0009889//GO:0032774//GO:0051276//GO:0010467//GO:1901362//GO:0043170//GO:0046483//GO:0031323//GO:…	peptidyl-lysine modification//macromolecule biosynthetic process//cellular nitrogen compound metabolic process//organic substance biosynthetic process//nucleobase-containing compound biosynthetic process//regulation of RNA metabolic process//protein modification process//cellular biosynthetic process//regulation of primary metabolic process//protein acetylation//aromatic compound biosynthetic pro…	GO:0005575//GO:0005623//GO:0005622//GO:0005634//GO:0043234//GO:0044428//GO:0031974//GO:0005654//GO:0043226//GO:0044446//GO:0044422//GO:0043233//GO:0044424//GO:0044451//GO:0043229//GO:1990234//GO:0044464//GO:0031981//GO:0043231//GO:0070013//GO:0000123//GO:0043227//GO:1902493//GO:0031248//GO:0032991//GO:1902494	cellular_component//cell//intracellular//nucleus//protein complex//nuclear part//membrane-enclosed lumen//nucleoplasm//organelle//intracellular organelle part//organelle part//organelle lumen//intracellular part//nucleoplasm part//intracellular organelle//transferase complex//cell part//nuclear lumen//intracellular membrane-bounded organelle//intracellular organelle lumen//histone acetyltransfera…	GO:0000988//GO:0008080//GO:0016407//GO:0016410//GO:0003712//GO:0000989//GO:0034212//GO:0016740//GO:0016747//GO:0004402//GO:0003824//GO:0016746//GO:0003713//GO:0003674//GO:0061733	transcription factor activity, protein binding//N-acetyltransferase activity//acetyltransferase activity//N-acyltransferase activity//transcription cofactor activity//transcription factor activity, transcription factor binding//peptide N-acetyltransferase activity//transferase activity//transferase activity, transferring acyl groups other than amino-acyl groups//histone acetyltransferase activity…	--	--	-	Os07g0136300 protein; Putative uncharacterized protein P0495H05.13; cDNA clone:002-113-A12, full insert sequence [Source:UniProtKB/TrEMBL;Acc:Q6ZE36]
OS02G0744900	94.5101	192.816	-1.02868	8.69071e-11	1.11351e-08	Down	Yes	GO:0044710//GO:0044699//GO:0006396//GO:0034470//GO:0006721//GO:0055114//GO:0006629//GO:0009058//GO:0071704//GO:0044238//GO:0016116//GO:0008150//GO:0044260//GO:0008299//GO:0034660//GO:0044237//GO:0008152//GO:0046148//GO:0006725//GO:0044763//GO:0042440//GO:0090304//GO:0006139//GO:0006807//GO:0044255//GO:0006720//GO:0044249//GO:0016109//GO:1901576//GO:0034641//GO:0006082//GO:0016108//GO:0016117//GO:…	single-organism metabolic process//single-organism process//RNA processing//ncRNA processing//terpenoid metabolic process//oxidation-reduction process//lipid metabolic process//biosynthetic process//organic substance metabolic process//primary metabolic process//carotenoid metabolic process//biological_process//cellular macromolecule metabolic process//isoprenoid biosynthetic process//ncRNA metab…	--	--	GO:0016491//GO:0003824//GO:0050660//GO:1901265//GO:0003857//GO:0003674//GO:0000166//GO:0016616//GO:1901363//GO:0005488//GO:0043168//GO:0016614//GO:0016705//GO:0036094//GO:0043167//GO:0048037//GO:0097159//GO:0050662	oxidoreductase activity//catalytic activity//flavin adenine dinucleotide binding//nucleoside phosphate binding//3-hydroxyacyl-CoA dehydrogenase activity//molecular_function//nucleotide binding//oxidoreductase activity, acting on the CH-OH group of donors, NAD or NADP as acceptor//heterocyclic compound binding//binding//anion binding//oxidoreductase activity, acting on CH-OH group of donors//oxido…	Os02g0744900; K10960 geranylgeranyl reductase [EC:1.3.1.83]	http://www.genome.jp/dbget-bin/www_bget?osa:4330711	CHLP	Geranylgeranyl diphosphate reductase, chloroplastic [Source:UniProtKB/Swiss-Prot;Acc:Q6Z2T6]
OS04G0542900	33.7491	69.4293	-1.0407	8.63541e-05	0.00340071	Down	Yes	--	--	--	--	GO:0003674//GO:0003824//GO:0016787//GO:0016788	molecular_function//catalytic activity//hydrolase activity//hydrolase activity, acting on ester bonds	--	--	-	Os04g0542900 protein; cDNA clone:J013155A07, full insert sequence [Source:UniProtKB/TrEMBL;Acc:Q0JBC2]
OS04G0645100	76.7775	158.415	-1.04495	2.71271e-09	2.9378e-07	Down	Yes	--	--	--	--	GO:0003674//GO:0005515//GO:0005488	molecular_function//protein binding//binding	--	--	-	OSJNBa0070O11.2 protein [Source:UniProtKB/TrEMBL;Acc:Q7XQE6]
OS01G0570800	36.5456	76.1052	-1.0583	3.17375e-05	0.00143165	Down	Yes	GO:0051705//GO:0044706//GO:0000003//GO:0019098//GO:0007617//GO:0065008//GO:0044703//GO:0019953//GO:0008150//GO:0022414//GO:0051704//GO:0046008//GO:0032501//GO:0048609//GO:0007610//GO:0045924//GO:0032504//GO:0007618//GO:0044705//GO:0033057//GO:0065007//GO:0060180	multi-organism behavior//multi-multicellular organism process//reproduction//reproductive behavior//mating behavior//regulation of biological quality//multi-organism reproductive process//sexual reproduction//biological_process//reproductive process//multi-organism process//regulation of female receptivity, post-mating//multicellular organismal process//multicellular organismal reproductive proce…	GO:0005576//GO:0005575	extracellular region//cellular_component	GO:0005515//GO:0005102//GO:0003674//GO:0005488//GO:0005179	protein binding//receptor binding//molecular_function//binding//hormone activity	Os01g0570800	http://www.genome.jp/dbget-bin/www_bget?osa:4326347	-	Os01g0570800 protein; Putative calmodulin-binding protein [Source:UniProtKB/TrEMBL;Acc:Q656X7]
OS06G0646700	55.5493	116.004	-1.06233	2.59207e-07	1.93809e-05	Down	Yes	--	--	--	--	GO:0033218//GO:1901363//GO:0008658//GO:0005488//GO:0043168//GO:0008144//GO:0036094//GO:0031406//GO:0043167//GO:0097159//GO:0003824//GO:1901681//GO:0003674//GO:0043177//GO:0016874//GO:0033293	amide binding//heterocyclic compound binding//penicillin binding//binding//anion binding//drug binding//small molecule binding//carboxylic acid binding//ion binding//organic cyclic compound binding//catalytic activity//sulfur compound binding//molecular_function//organic acid binding//ligase activity//monocarboxylic acid binding	--	--	-	Os06g0646700 protein; Putative uncharacterized protein OJ1226_A12.20; Putative uncharacterized protein OSJNBa0062J02.4 [Source:UniProtKB/TrEMBL;Acc:Q67W55]
OS02G0538900	41.5666	86.9437	-1.06466	7.95739e-06	0.000416823	Down	Yes	GO:0016070//GO:0019222//GO:0030490//GO:1901360//GO:0032774//GO:0010467//GO:0071840//GO:0019219//GO:0009889//GO:0046483//GO:0006351//GO:0000462//GO:0031323//GO:1901362//GO:0043170//GO:0044085//GO:0034645//GO:0034641//GO:0009059//GO:1901576//GO:0051252//GO:0044249//GO:0034654//GO:0007049//GO:0065007//GO:0006355//GO:0009987//GO:0080090//GO:0044271//GO:0019438//GO:0050789//GO:2001141//GO:0042274//GO:…	RNA metabolic process//regulation of metabolic process//maturation of SSU-rRNA//organic cyclic compound metabolic process//RNA biosynthetic process//gene expression//cellular component organization or biogenesis//regulation of nucleobase-containing compound metabolic process//regulation of biosynthetic process//heterocycle metabolic process//transcription, DNA-templated//maturation of SSU-rRNA fr…	GO:0044446//GO:0043226//GO:0005730//GO:0044422//GO:0043233//GO:0005623//GO:0005575//GO:0005622//GO:0005634//GO:0031974//GO:0030688//GO:0044428//GO:0031981//GO:0044464//GO:0070013//GO:0043231//GO:1990904//GO:0043227//GO:0032991//GO:0044424//GO:0030529//GO:0043228//GO:0043232//GO:0030686//GO:0030684//GO:0043229	intracellular organelle part//organelle//nucleolus//organelle part//organelle lumen//cell//cellular_component//intracellular//nucleus//membrane-enclosed lumen//preribosome, small subunit precursor//nuclear part//nuclear lumen//cell part//intracellular organelle lumen//intracellular membrane-bounded organelle//ribonucleoprotein complex//membrane-bounded organelle//macromolecular complex//intracell…	GO:0003677//GO:0097159//GO:0003700//GO:0001071//GO:0005488//GO:1901363//GO:0043565//GO:0003674//GO:0003676	DNA binding//organic cyclic compound binding//transcription factor activity, sequence-specific DNA binding//nucleic acid binding transcription factor activity//binding//heterocyclic compound binding//sequence-specific DNA binding//molecular_function//nucleic acid binding	--	--	-	B-zip protein; BZIP protein-like; Os02g0538900 protein; cDNA clone:001-118-H05, full insert sequence [Source:UniProtKB/TrEMBL;Acc:Q6ER85]
OS07G0492100	39.787	85.1373	-1.09749	6.25927e-06	0.000341643	Down	Yes	--	--	--	--	GO:0032559//GO:0032553//GO:1901265//GO:0016787//GO:0001883//GO:0003824//GO:0035639//GO:0000166//GO:0001882//GO:0032549//GO:0032550//GO:0003674//GO:0005524//GO:0032555//GO:0017076//GO:0005488//GO:0043168//GO:1901363//GO:0030554//GO:0097159//GO:0043167//GO:0036094//GO:0097367	adenyl ribonucleotide binding//ribonucleotide binding//nucleoside phosphate binding//hydrolase activity//purine nucleoside binding//catalytic activity//purine ribonucleoside triphosphate binding//nucleotide binding//nucleoside binding//ribonucleoside binding//purine ribonucleoside binding//molecular_function//ATP binding//purine ribonucleotide binding//purine nucleotide binding//binding//anion bi…	Os07g0492100	http://www.genome.jp/dbget-bin/www_bget?osa:4343276	-	Os07g0492100 protein; Putative ATP-dependent DNA helicase [Source:UniProtKB/TrEMBL;Acc:Q6ZHK2]
OS07G0160100	92.0949	197.292	-1.09914	5.79914e-12	8.64832e-10	Down	Yes	--	--	--	--	GO:0003674//GO:0003676//GO:0005515//GO:0003677//GO:0097159//GO:1901363//GO:0005488//GO:0046332	molecular_function//nucleic acid binding//protein binding//DNA binding//organic cyclic compound binding//heterocyclic compound binding//binding//SMAD binding	--	--	YAB1	Protein YABBY 1 [Source:UniProtKB/Swiss-Prot;Acc:Q7XIM7]
OS08G0134900	34.2575	73.592	-1.10313	2.49293e-05	0.00115509	Down	Yes	--	--	--	--	--	--	Os08g0134900	http://www.genome.jp/dbget-bin/www_bget?osa:4344604	-	Os08g0134900 protein; Putative uncharacterized protein P0509D04.41; Putative uncharacterized protein P0680F05.34; cDNA clone:J013047E17, full insert sequence [Source:UniProtKB/TrEMBL;Acc:Q6YYC8]
OS01G0840100	52.6256	114.433	-1.12066	1.0582e-07	8.64648e-06	Down	Yes	GO:0048856//GO:0008150//GO:0048869//GO:0044763//GO:0008152//GO:0016043//GO:0032502//GO:0044699//GO:0071704//GO:0044238//GO:0005975//GO:0044767//GO:0071840//GO:0009653//GO:0000902//GO:0009987//GO:0032989	anatomical structure development//biological_process//cellular developmental process//single-organism cellular process//metabolic process//cellular component organization//developmental process//single-organism process//organic substance metabolic process//primary metabolic process//carbohydrate metabolic process//single-organism developmental process//cellular component organization or biogenesi…	--	--	GO:0003674//GO:0003824//GO:0016787//GO:0016773//GO:0016740//GO:0016772	molecular_function//catalytic activity//hydrolase activity//phosphotransferase activity, alcohol group as acceptor//transferase activity//transferase activity, transferring phosphorus-containing groups	--	--	-	70 kDa heat shock protein; 70kDa heat shock protein; Os01g0840100 protein; Putative HSP70; Uncharacterized protein; cDNA, clone: J100050G20, full insert sequence [Source:UniProtKB/TrEMBL;Acc:Q943K7]
OS04G0444800	45.3165	98.7247	-1.12337	7.55157e-07	5.0761e-05	Down	Yes	GO:0044710//GO:0044699//GO:0055114//GO:0008150//GO:0008152	single-organism metabolic process//single-organism process//oxidation-reduction process//biological_process//metabolic process	--	--	GO:0016491//GO:0003824//GO:0003674	oxidoreductase activity//catalytic activity//molecular_function	--	--	-	Os04g0444800 protein; cDNA clone:J013093I17, full insert sequence [Source:UniProtKB/TrEMBL;Acc:Q0JCX7]
OS03G0223400	33.6219	73.9061	-1.13629	1.59585e-05	0.000777722	Down	Yes	GO:1901566//GO:0044283//GO:0006542//GO:0043436//GO:0019752//GO:0006520//GO:0044711//GO:0044281//GO:0009987//GO:0044249//GO:1901564//GO:1901576//GO:0006082//GO:0044237//GO:0008152//GO:1901605//GO:0044763//GO:0009084//GO:0006807//GO:0046394//GO:0008150//GO:0008652//GO:0006541//GO:0016053//GO:0009058//GO:0044238//GO:0071704//GO:0044710//GO:0044699//GO:1901607//GO:0009064	organonitrogen compound biosynthetic process//small molecule biosynthetic process//glutamine biosynthetic process//oxoacid metabolic process//carboxylic acid metabolic process//cellular amino acid metabolic process//single-organism biosynthetic process//small molecule metabolic process//cellular process//cellular biosynthetic process//organonitrogen compound metabolic process//organic substance b…	GO:0044425//GO:0019012//GO:0044423//GO:0016020//GO:0019013//GO:0016021//GO:0005575//GO:0019028//GO:0031224	membrane part//virion//virion part//membrane//viral nucleocapsid//integral component of membrane//cellular_component//viral capsid//intrinsic component of membrane	GO:0016879//GO:0016211//GO:0016874//GO:0003674//GO:0004356//GO:0016880//GO:0003824	ligase activity, forming carbon-nitrogen bonds//ammonia ligase activity//ligase activity//molecular_function//glutamate-ammonia ligase activity//acid-ammonia (or amide) ligase activity//catalytic activity	Os03g0223400; K01915 glutamine synthetase [EC:6.3.1.2]	http://www.genome.jp/dbget-bin/www_bget?osa:4332108	-	Glutamine synthetase cytosolic isozyme 1-2 [Source:UniProtKB/Swiss-Prot;Acc:P14654]
OS07G0245100	92.6033	207.031	-1.16071	2.25404e-13	3.94327e-11	Down	Yes	--	--	--	--	GO:0043167//GO:0046914//GO:0005488//GO:0046872//GO:0003674//GO:0008270//GO:0043169//GO:0016787//GO:0003824	ion binding//transition metal ion binding//binding//metal ion binding//molecular_function//zinc ion binding//cation binding//hydrolase activity//catalytic activity	Os07g0245100	http://www.genome.jp/dbget-bin/www_bget?osa:4342824	-	Os07g0245100 protein [Source:UniProtKB/TrEMBL;Acc:Q0D7H8]
OS04G0450800	55.6129	124.564	-1.1634	1.21882e-08	1.17537e-06	Down	Yes	--	--	--	--	GO:0003676//GO:0003674//GO:0005488//GO:1901363//GO:0003677//GO:0097159	nucleic acid binding//molecular_function//binding//heterocyclic compound binding//DNA binding//organic cyclic compound binding	Os06g0130900; K11253 histone H3	http://www.genome.jp/dbget-bin/www_bget?osa:4340006	-	-
OS02G0540700	48.6851	109.485	-1.16918	8.32496e-08	6.9479e-06	Down	Yes	GO:0008150//GO:0044260//GO:0043412//GO:0006464//GO:0008152//GO:0044237//GO:0019538//GO:0044238//GO:0071704//GO:0070647//GO:0032446//GO:0043170//GO:0016567//GO:0036211//GO:0009987//GO:0044267	biological_process//cellular macromolecule metabolic process//macromolecule modification//cellular protein modification process//metabolic process//cellular metabolic process//protein metabolic process//primary metabolic process//organic substance metabolic process//protein modification by small protein conjugation or removal//protein modification by small protein conjugation//macromolecule metab…	GO:0044464//GO:0032991//GO:1902494//GO:0044424//GO:1990234//GO:0000151//GO:0005623//GO:0005575//GO:0005622//GO:0043234	cell part//macromolecular complex//catalytic complex//intracellular part//transferase complex//ubiquitin ligase complex//cell//cellular_component//intracellular//protein complex	GO:0003674//GO:0003824//GO:0004842//GO:0019787//GO:0016740	molecular_function//catalytic activity//ubiquitin-protein transferase activity//ubiquitin-like protein transferase activity//transferase activity	Os02g0540700	http://www.genome.jp/dbget-bin/www_bget?osa:4329591	-	Os02g0540700 protein; Putative photoperiod responsive protein [Source:UniProtKB/TrEMBL;Acc:Q6ETF7]
OS03G0445700	164.487	370.866	-1.17292	4.68374e-23	1.90782e-20	Down	Yes	--	--	--	--	--	--	Os03g0445700	http://www.genome.jp/dbget-bin/www_bget?osa:4333227	-	Expressed protein; LOB domain protein 37, putative, expressed; Os03g0445700 protein; cDNA clone:J023106M18, full insert sequence [Source:UniProtKB/TrEMBL;Acc:Q6AV61]
OS02G0630300	25.0417	57.1771	-1.19111	8.68028e-05	0.00340364	Down	Yes	GO:0008150//GO:0008152//GO:0044710//GO:0044699//GO:0055114	biological_process//metabolic process//single-organism metabolic process//single-organism process//oxidation-reduction process	--	--	GO:0003674//GO:0003824//GO:0016491//GO:0016706//GO:0016705//GO:0051213	molecular_function//catalytic activity//oxidoreductase activity//oxidoreductase activity, acting on paired donors, with incorporation or reduction of molecular oxygen, 2-oxoglutarate as one donor, and incorporation of one atom each of oxygen into both donors//oxidoreductase activity, acting on paired donors, with incorporation or reduction of molecular oxygen//dioxygenase activity	--	--	-	cDNA clone:002-146-E04, full insert sequence [Source:UniProtKB/TrEMBL;Acc:B7F1G2]
OS04G0459500	34.6389	79.8752	-1.20536	2.895e-06	0.000172883	Down	Yes	GO:0044710//GO:0044699//GO:0055114//GO:0008150//GO:0008152	single-organism metabolic process//single-organism process//oxidation-reduction process//biological_process//metabolic process	--	--	GO:0003824//GO:0016491//GO:0003674//GO:0016620//GO:0016903	catalytic activity//oxidoreductase activity//molecular_function//oxidoreductase activity, acting on the aldehyde or oxo group of donors, NAD or NADP as acceptor//oxidoreductase activity, acting on the aldehyde or oxo group of donors	Os04g0459500; K05298 glyceraldehyde-3-phosphate dehydrogenase (NADP+) (phosphorylating) [EC:1.2.1.13]	http://www.genome.jp/dbget-bin/www_bget?osa:4336044	-	cDNA clone:J013116O22, full insert sequence [Source:UniProtKB/TrEMBL;Acc:B7EE22]
OS04G0492800	32.9228	76.1838	-1.2104	4.59994e-06	0.000260992	Down	Yes	GO:0071840//GO:0006996//GO:0051716//GO:0008150//GO:0050794//GO:0044700//GO:0007010//GO:0044763//GO:0016043//GO:0007154//GO:0050896//GO:0044699//GO:0023052//GO:0007165//GO:0050789//GO:0065007//GO:0009987	cellular component organization or biogenesis//organelle organization//cellular response to stimulus//biological_process//regulation of cellular process//single organism signaling//cytoskeleton organization//single-organism cellular process//cellular component organization//cell communication//response to stimulus//single-organism process//signaling//signal transduction//regulation of biological …	GO:0031012//GO:0044421//GO:0005575//GO:0005576//GO:0005578	extracellular matrix//extracellular region part//cellular_component//extracellular region//proteinaceous extracellular matrix	GO:0008092//GO:0003674//GO:0043169//GO:0043167//GO:0005509//GO:0003779//GO:0046872//GO:0005488//GO:0005515	cytoskeletal protein binding//molecular_function//cation binding//ion binding//calcium ion binding//actin binding//metal ion binding//binding//protein binding	Os04g0492800; K13448 calcium-binding protein CML	http://www.genome.jp/dbget-bin/www_bget?osa:4336258	CML22	Probable calcium-binding protein CML22 [Source:UniProtKB/Swiss-Prot;Acc:Q0JC44]
OS01G0775100	31.0161	72.1782	-1.21855	7.41709e-06	0.000394581	Down	Yes	GO:0071840//GO:0010467//GO:0032774//GO:0051276//GO:1901360//GO:0016568//GO:0016070//GO:0034645//GO:0043170//GO:1901362//GO:0006351//GO:0046483//GO:0034654//GO:0036211//GO:0044249//GO:1901576//GO:0009059//GO:0034641//GO:0044267//GO:0019438//GO:0044271//GO:0009987//GO:0043412//GO:0097659//GO:0006996//GO:0008150//GO:1902589//GO:0044260//GO:0044237//GO:0008152//GO:0006725//GO:0044763//GO:0016043//GO:…	cellular component organization or biogenesis//gene expression//RNA biosynthetic process//chromosome organization//organic cyclic compound metabolic process//chromatin modification//RNA metabolic process//cellular macromolecule biosynthetic process//macromolecule metabolic process//organic cyclic compound biosynthetic process//transcription, DNA-templated//heterocycle metabolic process//nucleobas…	GO:0043226//GO:0005634//GO:0005622//GO:0005575//GO:0005623//GO:0043231//GO:0044464//GO:0043227//GO:0044424//GO:0043229	organelle//nucleus//intracellular//cellular_component//cell//intracellular membrane-bounded organelle//cell part//membrane-bounded organelle//intracellular part//intracellular organelle	GO:0003677//GO:0097159//GO:1901363//GO:0005488//GO:0003674//GO:0003676	DNA binding//organic cyclic compound binding//heterocyclic compound binding//binding//molecular_function//nucleic acid binding	--	--	-	Os01g0775100 protein; Putative uncharacterized protein P0490D09.29-2; cDNA clone:J033031C11, full insert sequence [Source:UniProtKB/TrEMBL;Acc:Q5ZC02]
OS01G0543100	33.6219	78.4614	-1.22258	2.82354e-06	0.000169729	Down	Yes	GO:0044699//GO:0044710//GO:0006979//GO:0055114//GO:0008150//GO:0008152//GO:0050896//GO:0006950	single-organism process//single-organism metabolic process//response to oxidative stress//oxidation-reduction process//biological_process//metabolic process//response to stimulus//response to stress	--	--	GO:0003824//GO:0016209//GO:0016491//GO:0016684//GO:0003674//GO:0004601//GO:0005488//GO:1901363//GO:0046906//GO:0097159//GO:0020037	catalytic activity//antioxidant activity//oxidoreductase activity//oxidoreductase activity, acting on peroxide as acceptor//molecular_function//peroxidase activity//binding//heterocyclic compound binding//tetrapyrrole binding//organic cyclic compound binding//heme binding	Os01g0543100; K00430 peroxidase [EC:1.11.1.7]	http://www.genome.jp/dbget-bin/www_bget?osa:4326874	-	Os01g0543100 protein; cDNA clone:001-119-E09, full insert sequence [Source:UniProtKB/TrEMBL;Acc:Q0JM38]
OS09G0478733	36.9905	86.394	-1.22378	8.75669e-07	5.81457e-05	Down	Yes	--	--	GO:0005622//GO:0005575//GO:0005623//GO:0044424//GO:0005680//GO:0005634//GO:0043234//GO:0044428//GO:0043229//GO:0031461//GO:1990234//GO:0044464//GO:0043226//GO:0044446//GO:0043231//GO:0000152//GO:0043227//GO:0000151//GO:0044422//GO:1902494//GO:0032991	intracellular//cellular_component//cell//intracellular part//anaphase-promoting complex//nucleus//protein complex//nuclear part//intracellular organelle//cullin-RING ubiquitin ligase complex//transferase complex//cell part//organelle//intracellular organelle part//intracellular membrane-bounded organelle//nuclear ubiquitin ligase complex//membrane-bounded organelle//ubiquitin ligase complex//orga…	GO:0005488//GO:0046914//GO:0046872//GO:0003824//GO:0004842//GO:0005515//GO:0019787//GO:0003674//GO:0008270//GO:0043167//GO:0043169//GO:0016740	binding//transition metal ion binding//metal ion binding//catalytic activity//ubiquitin-protein transferase activity//protein binding//ubiquitin-like protein transferase activity//molecular_function//zinc ion binding//ion binding//cation binding//transferase activity	--	--	-	-
OS04G0413500	44.8716	105.008	-1.22662	5.61734e-08	4.89785e-06	Down	Yes	--	--	--	--	--	--	Os04g0413500; K01193 beta-fructofuranosidase [EC:3.2.1.26]	http://www.genome.jp/dbget-bin/www_bget?osa:4335790	-	Beta-fructofuranosidase, insoluble isoenzyme 2 [Source:UniProtKB/Swiss-Prot;Acc:Q0JDC5]
OS05G0132100	86.3747	204.047	-1.24022	2.36018e-14	4.53602e-12	Down	Yes	--	--	--	--	--	--	--	--	-	Os05g0132100 protein [Source:UniProtKB/TrEMBL;Acc:Q0DL03]
OS09G0372900	29.872	70.7645	-1.24423	6.70231e-06	0.000362203	Down	Yes	--	--	--	--	GO:0005515//GO:0003674//GO:0005488	protein binding//molecular_function//binding	--	--	-	Putative uncharacterized protein P0599F09.14-2; cDNA clone:J013112A11, full insert sequence [Source:UniProtKB/TrEMBL;Acc:Q6H4I3]
OS08G0482600	44.2996	105.715	-1.25481	3.08388e-08	2.82424e-06	Down	Yes	--	--	--	--	GO:0046914//GO:0005488//GO:0046872//GO:0043167//GO:0009055//GO:0005507//GO:0003674//GO:0043169	transition metal ion binding//binding//metal ion binding//ion binding//electron carrier activity//copper ion binding//molecular_function//cation binding	--	--	-	Os08g0482600 protein; Putative blue copper protein; cDNA clone:001-118-G07, full insert sequence [Source:UniProtKB/TrEMBL;Acc:Q6ZFF2]
OS03G0727600	26.6942	64.0101	-1.26177	1.52576e-05	0.000747565	Down	Yes	GO:0043436//GO:0019752//GO:0044281//GO:0006520//GO:0009987//GO:0006082//GO:1901564//GO:0008152//GO:0044237//GO:0044763//GO:0006807//GO:0008150//GO:0009058//GO:0071704//GO:0044238//GO:0044710//GO:0044699	oxoacid metabolic process//carboxylic acid metabolic process//small molecule metabolic process//cellular amino acid metabolic process//cellular process//organic acid metabolic process//organonitrogen compound metabolic process//metabolic process//cellular metabolic process//single-organism cellular process//nitrogen compound metabolic process//biological_process//biosynthetic process//organic sub…	--	--	GO:0043167//GO:0048037//GO:0030170//GO:0097159//GO:1901363//GO:0005488//GO:0043168//GO:0003674//GO:0016829//GO:0016491//GO:0003824	ion binding//cofactor binding//pyridoxal phosphate binding//organic cyclic compound binding//heterocyclic compound binding//binding//anion binding//molecular_function//lyase activity//oxidoreductase activity//catalytic activity	Os03g0727600; K01762 1-aminocyclopropane-1-carboxylate synthase [EC:4.4.1.14]	http://www.genome.jp/dbget-bin/www_bget?osa:4333976	ACC1	1-aminocyclopropane-1-carboxylate synthase 1 [Source:UniProtKB/Swiss-Prot;Acc:Q10DK7]
OS03G0351100	23.1349	55.6063	-1.26517	5.37612e-05	0.0022712	Down	Yes	GO:0009987//GO:0065007//GO:0023052//GO:0050789//GO:0007154//GO:0050896//GO:0044700//GO:0035556//GO:0007165//GO:0044699//GO:0044763//GO:0008150//GO:0051716//GO:0050794	cellular process//biological regulation//signaling//regulation of biological process//cell communication//response to stimulus//single organism signaling//intracellular signal transduction//signal transduction//single-organism process//single-organism cellular process//biological_process//cellular response to stimulus//regulation of cellular process	GO:0005622//GO:0005575//GO:0005623//GO:0044464	intracellular//cellular_component//cell//cell part	GO:0005488//GO:0046914//GO:0046872//GO:0043167//GO:0005515//GO:0008270//GO:0043169//GO:0003674	binding//transition metal ion binding//metal ion binding//ion binding//protein binding//zinc ion binding//cation binding//molecular_function	--	--	-	CCT motif family protein, expressed; Os03g0351100 protein; Zinc finger protein; cDNA clone:J013111C11, full insert sequence; cDNA clone:J033067J11, full insert sequence [Source:UniProtKB/TrEMBL;Acc:O82112]
OS02G0176000	63.5575	152.996	-1.26736	1.9818e-11	2.77361e-09	Down	Yes	--	--	GO:0044464//GO:0005622//GO:0005623//GO:0005575	cell part//intracellular//cell//cellular_component	GO:0003674//GO:0008270//GO:0043169//GO:0043167//GO:0046914//GO:0005488//GO:0046872	molecular_function//zinc ion binding//cation binding//ion binding//transition metal ion binding//binding//metal ion binding	--	--	-	Os02g0176000 protein; Putative uncharacterized protein OJ1077_E05.17 [Source:UniProtKB/TrEMBL;Acc:Q6EUQ3]
OS06G0101600	31.8423	76.8121	-1.27039	1.93225e-06	0.000119848	Down	Yes	--	--	--	--	GO:0005507//GO:0003674//GO:0043169//GO:0003824//GO:0016491//GO:0009055//GO:0043167//GO:0046914//GO:0005488//GO:0046872	copper ion binding//molecular_function//cation binding//catalytic activity//oxidoreductase activity//electron carrier activity//ion binding//transition metal ion binding//binding//metal ion binding	Os06g0101600; K02638 plastocyanin	http://www.genome.jp/dbget-bin/www_bget?osa:4339833	PETE	Plastocyanin, chloroplastic [Source:UniProtKB/Swiss-Prot;Acc:Q0DFC9]
OS03G0386500	46.8419	113.176	-1.2727	7.21772e-09	7.21534e-07	Down	Yes	GO:0044710//GO:0044699//GO:0005984//GO:0044238//GO:0071704//GO:0009058//GO:0044723//GO:0016051//GO:0008150//GO:0034637//GO:0044763//GO:0044237//GO:0008152//GO:0005992//GO:0044249//GO:1901576//GO:0005991//GO:0044262//GO:0009987//GO:0046351//GO:0044711//GO:0009312//GO:0005975//GO:0009311	single-organism metabolic process//single-organism process//disaccharide metabolic process//primary metabolic process//organic substance metabolic process//biosynthetic process//single-organism carbohydrate metabolic process//carbohydrate biosynthetic process//biological_process//cellular carbohydrate biosynthetic process//single-organism cellular process//cellular metabolic process//metabolic pr…	--	--	GO:0003824//GO:0003674	catalytic activity//molecular_function	--	--	TPP9	Probable trehalose-phosphate phosphatase 9 [Source:UniProtKB/Swiss-Prot;Acc:Q10KF5]
OS06G0162800	23.4527	56.7844	-1.27574	4.04264e-05	0.00177948	Down	Yes	GO:0065007//GO:0006355//GO:0009987//GO:0080090//GO:0044271//GO:0019438//GO:0050789//GO:2001141//GO:0034641//GO:0009059//GO:1901576//GO:0051252//GO:0044249//GO:0034654//GO:0007049//GO:0046483//GO:0031323//GO:0006351//GO:1901362//GO:0043170//GO:0034645//GO:0016070//GO:0019222//GO:1901360//GO:0032774//GO:0010467//GO:0019219//GO:0009889//GO:0018130//GO:1903506//GO:0071704//GO:0044238//GO:0009058//GO:…	biological regulation//regulation of transcription, DNA-templated//cellular process//regulation of primary metabolic process//cellular nitrogen compound biosynthetic process//aromatic compound biosynthetic process//regulation of biological process//regulation of RNA biosynthetic process//cellular nitrogen compound metabolic process//macromolecule biosynthetic process//organic substance biosynthet…	GO:0005575//GO:0005623//GO:0005622//GO:0005634//GO:0043226//GO:0043229//GO:0044424//GO:0043227//GO:0044464//GO:0043231	cellular_component//cell//intracellular//nucleus//organelle//intracellular organelle//intracellular part//membrane-bounded organelle//cell part//intracellular membrane-bounded organelle	GO:0046983//GO:0005488//GO:1901363//GO:0097159//GO:0003700//GO:0001071//GO:0003677//GO:0005515//GO:0003676//GO:0003674	protein dimerization activity//binding//heterocyclic compound binding//organic cyclic compound binding//transcription factor activity, sequence-specific DNA binding//nucleic acid binding transcription factor activity//DNA binding//protein binding//nucleic acid binding//molecular_function	Os06g0162800	http://www.genome.jp/dbget-bin/www_bget?osa:4340218	MADS5	MADS-box transcription factor 5 [Source:UniProtKB/Swiss-Prot;Acc:Q0DEB8]
OS05G0427200	20.6562	50.3441	-1.28525	0.000102186	0.00392781	Down	Yes	GO:0005975//GO:1901135//GO:0034645//GO:0043170//GO:0006486//GO:0036211//GO:0044249//GO:1901576//GO:0009059//GO:0044267//GO:0009101//GO:0009987//GO:0043412//GO:0070085//GO:0044723//GO:0043413//GO:0009100//GO:0008150//GO:0044260//GO:0044237//GO:0008152//GO:0044763//GO:0006464//GO:0044710//GO:0044699//GO:0009058//GO:0071704//GO:0044238//GO:1901137//GO:0019538	carbohydrate metabolic process//carbohydrate derivative metabolic process//cellular macromolecule biosynthetic process//macromolecule metabolic process//protein glycosylation//protein modification process//cellular biosynthetic process//organic substance biosynthetic process//macromolecule biosynthetic process//cellular protein metabolic process//glycoprotein biosynthetic process//cellular proces…	GO:0016020//GO:0005575	membrane//cellular_component	GO:0016757//GO:0016740//GO:0003674//GO:0003824//GO:0016758//GO:0008378	transferase activity, transferring glycosyl groups//transferase activity//molecular_function//catalytic activity//transferase activity, transferring hexosyl groups//galactosyltransferase activity	Os05g0427200	http://www.genome.jp/dbget-bin/www_bget?osa:4338859	-	Os05g0427200 protein [Source:UniProtKB/TrEMBL;Acc:Q0DI03]
OS05G0380900	332.342	810.69	-1.28648	6.67618e-55	1.07176e-51	Down	Yes	GO:1901566//GO:0034645//GO:0043170//GO:0010467//GO:0044700//GO:0050789//GO:0044267//GO:0023052//GO:0009987//GO:0065007//GO:0044271//GO:0043043//GO:0044249//GO:0050896//GO:0007154//GO:1901564//GO:1901576//GO:0009059//GO:0034641//GO:0044763//GO:0044237//GO:0008152//GO:0006807//GO:0006518//GO:0044260//GO:0050794//GO:0051716//GO:0008150//GO:0007165//GO:0043604//GO:0071704//GO:0044238//GO:0019538//GO:…	organonitrogen compound biosynthetic process//cellular macromolecule biosynthetic process//macromolecule metabolic process//gene expression//single organism signaling//regulation of biological process//cellular protein metabolic process//signaling//cellular process//biological regulation//cellular nitrogen compound biosynthetic process//peptide biosynthetic process//cellular biosynthetic process/…	GO:0044421//GO:0005840//GO:0043226//GO:0005737//GO:0005622//GO:0005575//GO:0005623//GO:0032991//GO:0044444//GO:1990904//GO:0031012//GO:0044464//GO:0005578//GO:0043229//GO:0043228//GO:0043232//GO:0044424//GO:0005576//GO:0030529	extracellular region part//ribosome//organelle//cytoplasm//intracellular//cellular_component//cell//macromolecular complex//cytoplasmic part//ribonucleoprotein complex//extracellular matrix//cell part//proteinaceous extracellular matrix//intracellular organelle//non-membrane-bounded organelle//intracellular non-membrane-bounded organelle//intracellular part//extracellular region//intracellular ri…	GO:0043167//GO:0046872//GO:0005488//GO:0043169//GO:0005198//GO:0005509//GO:0003674//GO:0003735	ion binding//metal ion binding//binding//cation binding//structural molecule activity//calcium ion binding//molecular_function//structural constituent of ribosome	Os05g0380900; K13448 calcium-binding protein CML	http://www.genome.jp/dbget-bin/www_bget?osa:4338633	CML15	Probable calcium-binding protein CML15 [Source:UniProtKB/Swiss-Prot;Acc:Q6L4D4]
OS08G0482700	120.95	298.923	-1.30536	1.05569e-21	3.89335e-19	Down	Yes	GO:0009987//GO:0006355//GO:0065007//GO:0044271//GO:0019438//GO:0080090//GO:0050789//GO:2001141//GO:1901576//GO:0034641//GO:0009059//GO:0006357//GO:0044249//GO:0051252//GO:0034654//GO:0006351//GO:0031323//GO:0046483//GO:0043170//GO:1901362//GO:0034645//GO:0016070//GO:1901360//GO:0019222//GO:0010467//GO:0032774//GO:0009889//GO:0019219//GO:0044238//GO:0071704//GO:1903506//GO:0018130//GO:0060255//GO:…	cellular process//regulation of transcription, DNA-templated//biological regulation//cellular nitrogen compound biosynthetic process//aromatic compound biosynthetic process//regulation of primary metabolic process//regulation of biological process//regulation of RNA biosynthetic process//organic substance biosynthetic process//cellular nitrogen compound metabolic process//macromolecule biosynthet…	GO:0031974//GO:0044428//GO:0005654//GO:0005622//GO:0005623//GO:0005575//GO:0043234//GO:0005634//GO:0044422//GO:0043233//GO:0044446//GO:0043226//GO:0044451//GO:0043229//GO:0044424//GO:0016592//GO:0043227//GO:0032991//GO:0031981//GO:0044464//GO:0070013//GO:0043231	membrane-enclosed lumen//nuclear part//nucleoplasm//intracellular//cell//cellular_component//protein complex//nucleus//organelle part//organelle lumen//intracellular organelle part//organelle//nucleoplasm part//intracellular organelle//intracellular part//mediator complex//membrane-bounded organelle//macromolecular complex//nuclear lumen//cell part//intracellular organelle lumen//intracellular me…	GO:0046914//GO:0005488//GO:0000988//GO:0000989//GO:0003712//GO:0046872//GO:0001076//GO:0043167//GO:0001104//GO:0009055//GO:0043169//GO:0005507//GO:0003674	transition metal ion binding//binding//transcription factor activity, protein binding//transcription factor activity, transcription factor binding//transcription cofactor activity//metal ion binding//transcription factor activity, RNA polymerase II transcription factor binding//ion binding//RNA polymerase II transcription cofactor activity//electron carrier activity//cation binding//copper ion bi…	--	--	-	Putative uncharacterized protein OJ1111_H02.14 [Source:UniProtKB/TrEMBL;Acc:Q6ZFF0]
OS06G0143400	35.4651	88.0433	-1.31181	1.8688e-07	1.45719e-05	Down	Yes	GO:0008610//GO:0043436//GO:0044283//GO:0006631//GO:0019752//GO:0009987//GO:0044281//GO:0044711//GO:0032787//GO:0044249//GO:1901576//GO:0006633//GO:0006082//GO:0044763//GO:0044237//GO:0008152//GO:0044255//GO:0046394//GO:0008150//GO:0006629//GO:0071704//GO:0044238//GO:0016053//GO:0009058//GO:0072330//GO:0044710//GO:0044699	lipid biosynthetic process//oxoacid metabolic process//small molecule biosynthetic process//fatty acid metabolic process//carboxylic acid metabolic process//cellular process//small molecule metabolic process//single-organism biosynthetic process//monocarboxylic acid metabolic process//cellular biosynthetic process//organic substance biosynthetic process//fatty acid biosynthetic process//organic a…	--	--	GO:0016788//GO:0016790//GO:0003674//GO:0003824//GO:0016787	hydrolase activity, acting on ester bonds//thiolester hydrolase activity//molecular_function//catalytic activity//hydrolase activity	--	--	-	Os06g0143400 protein; Putative acyl-ACP thioesterase; cDNA clone:J023037P17, full insert sequence; cDNA clone:J023141N24, full insert sequence [Source:UniProtKB/TrEMBL;Acc:Q9SNP5]
OS03G0203700	19.7664	49.6373	-1.32837	7.89425e-05	0.00313598	Down	Yes	--	--	GO:0005575//GO:0005576	cellular_component//extracellular region	GO:0036094//GO:0097159//GO:0043167//GO:0005488//GO:0046872//GO:1901363//GO:0003674//GO:0043169//GO:0000166//GO:1901265//GO:0005516//GO:0005515	small molecule binding//organic cyclic compound binding//ion binding//binding//metal ion binding//heterocyclic compound binding//molecular_function//cation binding//nucleotide binding//nucleoside phosphate binding//calmodulin binding//protein binding	Os03g0203700; K01537 Ca2+-transporting ATPase [EC:3.6.3.8]	http://www.genome.jp/dbget-bin/www_bget?osa:4331984	-	Calcium-transporting ATPase 2, plasma membrane-type, putative, expressed; Os03g0203700 protein; cDNA clone:J023087M18, full insert sequence; cDNA clone:J023101G05, full insert sequence [Source:UniProtKB/TrEMBL;Acc:Q10QA3]
OS08G0243500	83.2604	209.466	-1.33101	4.62716e-16	1.07931e-13	Down	Yes	GO:0008150//GO:0008152//GO:0044699//GO:0044710//GO:0055114	biological_process//metabolic process//single-organism process//single-organism metabolic process//oxidation-reduction process	--	--	GO:0097367//GO:0036094//GO:0048037//GO:0050662//GO:0097159//GO:0043167//GO:0005488//GO:0043168//GO:1901363//GO:0010181//GO:0003674//GO:0000166//GO:1901265//GO:0003824//GO:0016491//GO:0032553	carbohydrate derivative binding//small molecule binding//cofactor binding//coenzyme binding//organic cyclic compound binding//ion binding//binding//anion binding//heterocyclic compound binding//FMN binding//molecular_function//nucleotide binding//nucleoside phosphate binding//catalytic activity//oxidoreductase activity//ribonucleotide binding	--	--	-	Os08g0243500 protein [Source:UniProtKB/TrEMBL;Acc:Q0J705]
OS03G0764000	26.5035	66.6804	-1.33108	4.60849e-06	0.000260934	Down	Yes	--	--	--	--	GO:0016740//GO:0008080//GO:0016407//GO:0016410//GO:0003674//GO:0003824//GO:0016747//GO:0016746	transferase activity//N-acetyltransferase activity//acetyltransferase activity//N-acyltransferase activity//molecular_function//catalytic activity//transferase activity, transferring acyl groups other than amino-acyl groups//transferase activity, transferring acyl groups	Os03g0764000	http://www.genome.jp/dbget-bin/www_bget?osa:4334212	-	N-acetyltransferase, putative, expressed; Os03g0764000 protein; Putative acetyl transferase [Source:UniProtKB/TrEMBL;Acc:Q8W5G4]
OS07G0561300	96.8617	245.045	-1.33905	1.14134e-18	3.11483e-16	Down	Yes	--	--	--	--	GO:0003674//GO:0005515//GO:0005488	molecular_function//protein binding//binding	--	--	-	Os07g0561300 protein; Putative uncharacterized protein P0406F06.10; Putative uncharacterized protein P0567H04.44; cDNA clone:J023149I22, full insert sequence [Source:UniProtKB/TrEMBL;Acc:Q6ZF52]
OS02G0682200	38.071	97.0754	-1.35041	2.3525e-08	2.17634e-06	Down	Yes	GO:0009893//GO:0010508//GO:0009059//GO:0034641//GO:0048522//GO:1901576//GO:0034654//GO:0051252//GO:0044249//GO:0080090//GO:0019438//GO:0044271//GO:0006355//GO:0065007//GO:0009987//GO:0044248//GO:2001141//GO:0031325//GO:0050789//GO:0019222//GO:1901360//GO:0009896//GO:0016070//GO:0019219//GO:0009889//GO:0010506//GO:0032774//GO:0010467//GO:1901362//GO:0043170//GO:0046483//GO:0009056//GO:0006351//GO:…	positive regulation of metabolic process//positive regulation of autophagy//macromolecule biosynthetic process//cellular nitrogen compound metabolic process//positive regulation of cellular process//organic substance biosynthetic process//nucleobase-containing compound biosynthetic process//regulation of RNA metabolic process//cellular biosynthetic process//regulation of primary metabolic process…	GO:0005623//GO:0005575//GO:0005622//GO:0005634//GO:0043226//GO:0044424//GO:0043229//GO:0044464//GO:0043231//GO:0043227	cell//cellular_component//intracellular//nucleus//organelle//intracellular part//intracellular organelle//cell part//intracellular membrane-bounded organelle//membrane-bounded organelle	GO:0005488//GO:1901363//GO:0046983//GO:0051082//GO:0003677//GO:0097159//GO:0001071//GO:0003700//GO:0003676//GO:0005515//GO:0003674	binding//heterocyclic compound binding//protein dimerization activity//unfolded protein binding//DNA binding//organic cyclic compound binding//nucleic acid binding transcription factor activity//transcription factor activity, sequence-specific DNA binding//nucleic acid binding//protein binding//molecular_function	Os02g0682200; K09264 MADS-box transcription factor, plant	http://www.genome.jp/dbget-bin/www_bget?osa:4330328	MADS6	MADS-box transcription factor 6 [Source:UniProtKB/Swiss-Prot;Acc:Q6EU39]
OS05G0353500	17.3512	44.6892	-1.36489	0.000135347	0.00499833	Down	Yes	GO:0044267//GO:0016310//GO:0071704//GO:0009987//GO:0044238//GO:0006468//GO:0019538//GO:0006793//GO:0036211//GO:0044237//GO:0008152//GO:0006796//GO:0043170//GO:0006464//GO:0043412//GO:0008150//GO:0044260	cellular protein metabolic process//phosphorylation//organic substance metabolic process//cellular process//primary metabolic process//protein phosphorylation//protein metabolic process//phosphorus metabolic process//protein modification process//cellular metabolic process//metabolic process//phosphate-containing compound metabolic process//macromolecule metabolic process//cellular protein modifi…	--	--	GO:0017076//GO:0032553//GO:0004672//GO:0032555//GO:0005524//GO:0016772//GO:0032559//GO:0030554//GO:1901363//GO:0003824//GO:0043168//GO:0005488//GO:1901265//GO:0001883//GO:0016301//GO:0043167//GO:0001882//GO:0016740//GO:0000166//GO:0097159//GO:0035639//GO:0016773//GO:0003674//GO:0036094//GO:0032550//GO:0097367//GO:0032549	purine nucleotide binding//ribonucleotide binding//protein kinase activity//purine ribonucleotide binding//ATP binding//transferase activity, transferring phosphorus-containing groups//adenyl ribonucleotide binding//adenyl nucleotide binding//heterocyclic compound binding//catalytic activity//anion binding//binding//nucleoside phosphate binding//purine nucleoside binding//kinase activity//ion bin…	--	--	-	Os05g0353500 protein [Source:UniProtKB/TrEMBL;Acc:Q0DIX6]
OS11G0479300	18.813	49.0875	-1.38362	5.40026e-05	0.00227787	Down	Yes	--	--	--	--	--	--	--	--	-	-
OS05G0126800	44.4267	117.417	-1.40214	2.94058e-10	3.55094e-08	Down	Yes	GO:0008152//GO:0008150//GO:0055114//GO:0044710//GO:0044699	metabolic process//biological_process//oxidation-reduction process//single-organism metabolic process//single-organism process	--	--	GO:0033743//GO:0016671//GO:0016667//GO:0003674//GO:0016491//GO:0003824	peptide-methionine (R)-S-oxide reductase activity//oxidoreductase activity, acting on a sulfur group of donors, disulfide as acceptor//oxidoreductase activity, acting on a sulfur group of donors//molecular_function//oxidoreductase activity//catalytic activity	Os05g0126800	http://www.genome.jp/dbget-bin/www_bget?osa:4337685	-	Os05g0126800 protein [Source:UniProtKB/TrEMBL;Acc:Q0DL29]
OS02G0777800	18.5588	49.2446	-1.40786	4.26857e-05	0.00185795	Down	Yes	GO:0043412//GO:0008150//GO:0044260//GO:0008152//GO:0044237//GO:0006796//GO:0006464//GO:0019538//GO:0044238//GO:0071704//GO:0043170//GO:0036211//GO:0044267//GO:0016310//GO:0006793//GO:0006468//GO:0009987	macromolecule modification//biological_process//cellular macromolecule metabolic process//metabolic process//cellular metabolic process//phosphate-containing compound metabolic process//cellular protein modification process//protein metabolic process//primary metabolic process//organic substance metabolic process//macromolecule metabolic process//protein modification process//cellular protein met…	--	--	GO:0032550//GO:0003674//GO:0032549//GO:0001882//GO:0016301//GO:0000166//GO:0035639//GO:0003824//GO:0001883//GO:1901265//GO:0032553//GO:0004672//GO:0032559//GO:0016773//GO:0097367//GO:0036094//GO:0043167//GO:0016740//GO:0097159//GO:0030554//GO:1901363//GO:0043168//GO:0005488//GO:0017076//GO:0032555//GO:0005524//GO:0016772	purine ribonucleoside binding//molecular_function//ribonucleoside binding//nucleoside binding//kinase activity//nucleotide binding//purine ribonucleoside triphosphate binding//catalytic activity//purine nucleoside binding//nucleoside phosphate binding//ribonucleotide binding//protein kinase activity//adenyl ribonucleotide binding//phosphotransferase activity, alcohol group as acceptor//carbohydra…	Os06g0202900	http://www.genome.jp/dbget-bin/www_bget?osa:4340422	-	-
OS07G0687900	16.6521	45.3176	-1.44437	6.47131e-05	0.0026281	Down	Yes	GO:0008150//GO:0044260//GO:0070085//GO:0043412//GO:0043413//GO:0009100//GO:0044723//GO:0006464//GO:0008152//GO:0044237//GO:0044763//GO:0044699//GO:0044710//GO:0009058//GO:0019538//GO:0071704//GO:1901137//GO:0044238//GO:1901135//GO:0005975//GO:0043170//GO:0034645//GO:0009059//GO:1901576//GO:0006486//GO:0036211//GO:0044249//GO:0009987//GO:0044267//GO:0009101	biological_process//cellular macromolecule metabolic process//glycosylation//macromolecule modification//macromolecule glycosylation//glycoprotein metabolic process//single-organism carbohydrate metabolic process//cellular protein modification process//metabolic process//cellular metabolic process//single-organism cellular process//single-organism process//single-organism metabolic process//biosy…	--	--	GO:0003674//GO:0003824//GO:0016757//GO:0016740	molecular_function//catalytic activity//transferase activity, transferring glycosyl groups//transferase activity	--	--	-	Os07g0687900 protein; WSI76 protein induced by water stress; cDNA clone:002-121-E05, full insert sequence; cDNA clone:J013033D21, full insert sequence [Source:UniProtKB/TrEMBL;Acc:Q40710]
OS02G0493050	18.813	51.6008	-1.45566	1.82355e-05	0.000870044	Down	Yes	--	--	--	--	GO:0005515//GO:0003674//GO:0005488	protein binding//molecular_function//binding	--	--	-	-
OS06G0573600	16.9699	47.2811	-1.47829	3.39576e-05	0.00151428	Down	Yes	GO:0034641//GO:0009059//GO:1901576//GO:0034654//GO:0051252//GO:0044249//GO:0080090//GO:0044271//GO:0019438//GO:0065007//GO:0006355//GO:0009987//GO:0050789//GO:2001141//GO:0019222//GO:1901360//GO:0016070//GO:0019219//GO:0009889//GO:0032774//GO:0010467//GO:1901362//GO:0043170//GO:0046483//GO:0031323//GO:0006351//GO:0034645//GO:0006352//GO:0010556//GO:0031326//GO:0009058//GO:0060255//GO:0018130//GO:…	cellular nitrogen compound metabolic process//macromolecule biosynthetic process//organic substance biosynthetic process//nucleobase-containing compound biosynthetic process//regulation of RNA metabolic process//cellular biosynthetic process//regulation of primary metabolic process//cellular nitrogen compound biosynthetic process//aromatic compound biosynthetic process//biological regulation//reg…	--	--	GO:0000988//GO:0005488//GO:1901363//GO:0000996//GO:0003677//GO:0097159//GO:0001071//GO:0003700//GO:0003676//GO:0016987//GO:0000990//GO:0003674	transcription factor activity, protein binding//binding//heterocyclic compound binding//core DNA-dependent RNA polymerase binding promoter specificity activity//DNA binding//organic cyclic compound binding//nucleic acid binding transcription factor activity//transcription factor activity, sequence-specific DNA binding//nucleic acid binding//sigma factor activity//transcription factor activity, co…	Os06g0573600	http://www.genome.jp/dbget-bin/www_bget?osa:4341358	-	Beta-galactosidase 9 [Source:UniProtKB/Swiss-Prot;Acc:Q5Z7L0]
OS01G0753800	15.1267	43.9038	-1.53725	4.12207e-05	0.00180281	Down	Yes	--	--	GO:0019012//GO:0044423//GO:0005575//GO:0019028	virion//virion part//cellular_component//viral capsid	--	--	--	--	-	Os01g0753800 protein; Putative uncharacterized protein P0435B05.40; Putative uncharacterized protein P0503C12.12; Uncharacterized protein; cDNA clone:J033033I01, full insert sequence [Source:UniProtKB/TrEMBL;Acc:Q5JMM0]
OS11G0216300	13.3471	39.0344	-1.54822	0.000102416	0.00393112	Down	Yes	GO:0043170//GO:0008610//GO:0034645//GO:0005976//GO:1903509//GO:1901135//GO:0009244//GO:0009311//GO:0005975//GO:0009312//GO:0044711//GO:0006468//GO:0006793//GO:0046401//GO:0009987//GO:0044267//GO:0016310//GO:0044262//GO:0044264//GO:0009059//GO:1901576//GO:0036211//GO:0044249//GO:0006464//GO:0044255//GO:0008152//GO:0044237//GO:0044763//GO:0034637//GO:0006796//GO:0008653//GO:0008150//GO:0044260//GO:…	macromolecule metabolic process//lipid biosynthetic process//cellular macromolecule biosynthetic process//polysaccharide metabolic process//liposaccharide metabolic process//carbohydrate derivative metabolic process//lipopolysaccharide core region biosynthetic process//oligosaccharide metabolic process//carbohydrate metabolic process//oligosaccharide biosynthetic process//single-organism biosynth…	--	--	GO:0097159//GO:0043167//GO:0016740//GO:0016773//GO:0036094//GO:0097367//GO:0032555//GO:0005524//GO:0016772//GO:0017076//GO:0043168//GO:0005488//GO:0030554//GO:1901363//GO:0035639//GO:0016301//GO:0001882//GO:0000166//GO:0032549//GO:0032550//GO:0003674//GO:0032559//GO:0032553//GO:0004672//GO:1901265//GO:0001883//GO:0003824	organic cyclic compound binding//ion binding//transferase activity//phosphotransferase activity, alcohol group as acceptor//small molecule binding//carbohydrate derivative binding//purine ribonucleotide binding//ATP binding//transferase activity, transferring phosphorus-containing groups//purine nucleotide binding//anion binding//binding//adenyl nucleotide binding//heterocyclic compound binding//…	--	--	-	Os11g0216300 protein [Source:UniProtKB/TrEMBL;Acc:Q0ITU3]
OS09G0457900	18.7495	54.978	-1.552	3.87613e-06	0.000224117	Down	Yes	GO:0097659//GO:0008150//GO:0044260//GO:0050794//GO:0044237//GO:0008152//GO:0051171//GO:2000112//GO:0006725//GO:0090304//GO:0006807//GO:0006139//GO:0010468//GO:0031326//GO:0010556//GO:0060255//GO:0009058//GO:0044238//GO:0071704//GO:1903506//GO:0018130//GO:0009889//GO:0019219//GO:0010467//GO:0032774//GO:1901360//GO:0019222//GO:0016070//GO:0034645//GO:0043170//GO:1901362//GO:0006351//GO:0031323//GO:…	nucleic acid-templated transcription//biological_process//cellular macromolecule metabolic process//regulation of cellular process//cellular metabolic process//metabolic process//regulation of nitrogen compound metabolic process//regulation of cellular macromolecule biosynthetic process//cellular aromatic compound metabolic process//nucleic acid metabolic process//nitrogen compound metabolic proc…	--	--	GO:0003674//GO:0001071//GO:0003700	molecular_function//nucleic acid binding transcription factor activity//transcription factor activity, sequence-specific DNA binding	Os09g0457900	http://www.genome.jp/dbget-bin/www_bget?osa:4347266	-	Ethylene-binding protein-like; Os09g0457900 protein; cDNA clone:J013098P10, full insert sequence [Source:UniProtKB/TrEMBL;Acc:Q67U00]
OS03G0820300	14.936	44.0609	-1.5607	3.33289e-05	0.00149356	Down	Yes	--	--	--	--	GO:0019842//GO:0046872//GO:1901363//GO:0043168//GO:0005488//GO:0043167//GO:0048037//GO:0097159//GO:0050662//GO:0036094//GO:0030976//GO:0003824//GO:1901681//GO:0043169//GO:0003674	vitamin binding//metal ion binding//heterocyclic compound binding//anion binding//binding//ion binding//cofactor binding//organic cyclic compound binding//coenzyme binding//small molecule binding//thiamine pyrophosphate binding//catalytic activity//sulfur compound binding//cation binding//molecular_function	Os03g0820300	http://www.genome.jp/dbget-bin/www_bget?osa:4334592	-	C2H2 transcription factor; Os03g0820300 protein; Putative Cys2/His2 zinc-finger protein; Zinc finger protein ZFP182; Zinc finger, C2H2 type family protein, expressed; cDNA clone:J013170H07, full insert sequence [Source:UniProtKB/TrEMBL;Acc:Q84T96]
OS05G0423400	13.8555	41.4691	-1.58157	4.88395e-05	0.00209243	Down	Yes	GO:0034654//GO:0044249//GO:0051252//GO:1901576//GO:0034641//GO:0009059//GO:0050789//GO:2001141//GO:0044271//GO:0019438//GO:0080090//GO:0009987//GO:0065007//GO:0006355//GO:0009889//GO:0019219//GO:0010467//GO:0032774//GO:1901360//GO:0019222//GO:0016070//GO:0034645//GO:0043170//GO:1901362//GO:0031323//GO:0006351//GO:0046483//GO:0031326//GO:0010556//GO:0060255//GO:0009058//GO:0071704//GO:0044238//GO:…	nucleobase-containing compound biosynthetic process//cellular biosynthetic process//regulation of RNA metabolic process//organic substance biosynthetic process//cellular nitrogen compound metabolic process//macromolecule biosynthetic process//regulation of biological process//regulation of RNA biosynthetic process//cellular nitrogen compound biosynthetic process//aromatic compound biosynthetic pr…	GO:0005634//GO:0005622//GO:0005575//GO:0005623//GO:0043226//GO:0044424//GO:0043229//GO:0043231//GO:0044464//GO:0043227	nucleus//intracellular//cellular_component//cell//organelle//intracellular part//intracellular organelle//intracellular membrane-bounded organelle//cell part//membrane-bounded organelle	GO:1901363//GO:0005488//GO:0046983//GO:0003677//GO:0001071//GO:0003700//GO:0097159//GO:0003676//GO:0005515//GO:0003674	heterocyclic compound binding//binding//protein dimerization activity//DNA binding//nucleic acid binding transcription factor activity//transcription factor activity, sequence-specific DNA binding//organic cyclic compound binding//nucleic acid binding//protein binding//molecular_function	Os05g0423400; K09264 MADS-box transcription factor, plant	http://www.genome.jp/dbget-bin/www_bget?osa:4338842	MADS4	MADS-box transcription factor 4 [Source:UniProtKB/Swiss-Prot;Acc:Q40703]
OS08G0500700	189.401	566.902	-1.58165	5.58455e-51	8.4671e-48	Down	Yes	GO:0006950//GO:0015031//GO:0006626//GO:0072594//GO:0051641//GO:0070727//GO:1902580//GO:0071840//GO:0006605//GO:0051179//GO:0033365//GO:0009987//GO:0051649//GO:0045184//GO:1902582//GO:0070585//GO:0050896//GO:0051234//GO:0016043//GO:0034613//GO:0006839//GO:0008150//GO:0006810//GO:0016482//GO:0033036//GO:0072655//GO:0006886//GO:0046907//GO:0006996//GO:0007005//GO:1902578//GO:0006457//GO:0071702//GO:…	response to stress//protein transport//protein targeting to mitochondrion//establishment of protein localization to organelle//cellular localization//cellular macromolecule localization//single-organism cellular localization//cellular component organization or biogenesis//protein targeting//localization//protein localization to organelle//cellular process//establishment of localization in cell//e…	GO:0044422//GO:0044425//GO:0005740//GO:0005737//GO:0044446//GO:0043226//GO:0019867//GO:0005739//GO:0016020//GO:0031967//GO:0005622//GO:0016021//GO:0005623//GO:0005575//GO:0031975//GO:0043227//GO:0031224//GO:0031966//GO:0044444//GO:0044464//GO:0098805//GO:0031090//GO:0043231//GO:0044429//GO:0031968//GO:0043229//GO:0098588//GO:0044424//GO:0005741	organelle part//membrane part//mitochondrial envelope//cytoplasm//intracellular organelle part//organelle//outer membrane//mitochondrion//membrane//organelle envelope//intracellular//integral component of membrane//cell//cellular_component//envelope//membrane-bounded organelle//intrinsic component of membrane//mitochondrial membrane//cytoplasmic part//cell part//whole membrane//organelle membrane…	GO:0097159//GO:0043167//GO:0051082//GO:0097367//GO:0036094//GO:0032555//GO:0005524//GO:0017076//GO:0005488//GO:0043168//GO:0030554//GO:1901363//GO:0035639//GO:0001882//GO:0000166//GO:0032549//GO:0003674//GO:0032550//GO:0032559//GO:0005515//GO:0032553//GO:0001883//GO:1901265	organic cyclic compound binding//ion binding//unfolded protein binding//carbohydrate derivative binding//small molecule binding//purine ribonucleotide binding//ATP binding//purine nucleotide binding//binding//anion binding//adenyl nucleotide binding//heterocyclic compound binding//purine ribonucleoside triphosphate binding//nucleoside binding//nucleotide binding//ribonucleoside binding//molecular…	--	--	-	Putative heat shock protein 82 [Source:UniProtKB/TrEMBL;Acc:Q5QLP0]
OS10G0565150	32.5415	97.6252	-1.58497	4.3748e-10	5.16851e-08	Down	Yes	GO:1901575//GO:0044238//GO:0071704//GO:0008152//GO:0008150//GO:0016052//GO:0009057//GO:0005976//GO:0000272//GO:0009056//GO:0043170//GO:0005975	organic substance catabolic process//primary metabolic process//organic substance metabolic process//metabolic process//biological_process//carbohydrate catabolic process//macromolecule catabolic process//polysaccharide metabolic process//polysaccharide catabolic process//catabolic process//macromolecule metabolic process//carbohydrate metabolic process	--	--	GO:0030234//GO:0061134//GO:0003824//GO:0004857//GO:0016787//GO:0061135//GO:0003674//GO:0004867//GO:0004866//GO:0016160//GO:0016161//GO:0030414//GO:0098772//GO:0004553//GO:0016798	enzyme regulator activity//peptidase regulator activity//catalytic activity//enzyme inhibitor activity//hydrolase activity//endopeptidase regulator activity//molecular_function//serine-type endopeptidase inhibitor activity//endopeptidase inhibitor activity//amylase activity//beta-amylase activity//peptidase inhibitor activity//molecular function regulator//hydrolase activity, hydrolyzing O-glycos…	--	--	-	-
OS03G0198600	80.1461	240.489	-1.58527	1.1775e-22	4.72574e-20	Down	Yes	GO:0044699//GO:0010556//GO:0009059//GO:0034641//GO:1901576//GO:0034654//GO:0051252//GO:0044249//GO:0031326//GO:0009058//GO:0080090//GO:0060255//GO:0019438//GO:0044271//GO:1903506//GO:0018130//GO:1902578//GO:0006355//GO:0065007//GO:0009987//GO:0044238//GO:0071704//GO:0030001//GO:0006813//GO:0044765//GO:2001141//GO:0050789//GO:0006810//GO:0019222//GO:0008150//GO:1901360//GO:0050794//GO:0016070//GO:…	single-organism process//regulation of macromolecule biosynthetic process//macromolecule biosynthetic process//cellular nitrogen compound metabolic process//organic substance biosynthetic process//nucleobase-containing compound biosynthetic process//regulation of RNA metabolic process//cellular biosynthetic process//regulation of cellular biosynthetic process//biosynthetic process//regulation of …	GO:0005575//GO:0016021//GO:0016020//GO:0031224//GO:0044425	cellular_component//integral component of membrane//membrane//intrinsic component of membrane//membrane part	GO:0003676//GO:0031420//GO:0022836//GO:0005488//GO:0046872//GO:1901363//GO:0022891//GO:0022843//GO:0046873//GO:0005215//GO:0015077//GO:0022890//GO:0015079//GO:0005249//GO:0022838//GO:0043565//GO:0008324//GO:0015075//GO:0022803//GO:0003674//GO:0005261//GO:0003677//GO:0005244//GO:0022857//GO:0015267//GO:0030955//GO:0022832//GO:0005267//GO:0097159//GO:0022892//GO:0001071//GO:0043169//GO:0043167//GO:…	nucleic acid binding//alkali metal ion binding//gated channel activity//binding//metal ion binding//heterocyclic compound binding//substrate-specific transmembrane transporter activity//voltage-gated cation channel activity//metal ion transmembrane transporter activity//transporter activity//monovalent inorganic cation transmembrane transporter activity//inorganic cation transmembrane transporter…	--	--	HOX12	Homeobox-leucine zipper protein HOX12 [Source:UniProtKB/Swiss-Prot;Acc:Q10QF2]
OS10G0418100	27.7111	83.5665	-1.59246	7e-09	7.01061e-07	Down	Yes	GO:0016043//GO:0016032//GO:0051704//GO:0019058//GO:0008150//GO:0044764//GO:0019068//GO:0044419//GO:0044403//GO:0044085//GO:0071840//GO:0022607//GO:0009987//GO:0019069	cellular component organization//viral process//multi-organism process//viral life cycle//biological_process//multi-organism cellular process//virion assembly//interspecies interaction between organisms//symbiosis, encompassing mutualism through parasitism//cellular component biogenesis//cellular component organization or biogenesis//cellular component assembly//cellular process//viral capsid ass…	GO:0044217//GO:0018995//GO:0043656//GO:0033648//GO:0043657//GO:0033647//GO:0042025//GO:0033643//GO:0044216//GO:0005575//GO:0044215//GO:0033646	other organism part//host//intracellular region of host//host intracellular membrane-bounded organelle//host cell//host intracellular organelle//host cell nucleus//host cell part//other organism cell//cellular_component//other organism//host intracellular part	--	--	Os10g0418100	http://www.genome.jp/dbget-bin/www_bget?osa:4348639	-	Os10g0418100 protein [Source:UniProtKB/TrEMBL;Acc:Q0IXN9]
OS07G0581700	21.6731	65.5023	-1.59564	2.83727e-07	2.07592e-05	Down	Yes	GO:0034641//GO:0009059//GO:1901576//GO:0034654//GO:0051252//GO:0044249//GO:0080090//GO:0044271//GO:0019438//GO:0065007//GO:0006355//GO:0009987//GO:2001141//GO:0050789//GO:0019222//GO:1901360//GO:0016070//GO:0019219//GO:0009889//GO:0032774//GO:0010467//GO:1901362//GO:0043170//GO:0046483//GO:0031323//GO:0006351//GO:0034645//GO:0010556//GO:0031326//GO:0009058//GO:0060255//GO:0018130//GO:1903506//GO:…	cellular nitrogen compound metabolic process//macromolecule biosynthetic process//organic substance biosynthetic process//nucleobase-containing compound biosynthetic process//regulation of RNA metabolic process//cellular biosynthetic process//regulation of primary metabolic process//cellular nitrogen compound biosynthetic process//aromatic compound biosynthetic process//biological regulation//reg…	--	--	GO:0005488//GO:1901363//GO:0003677//GO:0097159//GO:0001071//GO:0003700//GO:0003676//GO:0043565//GO:0003674	binding//heterocyclic compound binding//DNA binding//organic cyclic compound binding//nucleic acid binding transcription factor activity//transcription factor activity, sequence-specific DNA binding//nucleic acid binding//sequence-specific DNA binding//molecular_function	--	--	HOX14	Homeobox-leucine zipper protein HOX14 [Source:UniProtKB/Swiss-Prot;Acc:Q7XI85]
OS09G0498500	14.5547	44.6892	-1.61844	1.86648e-05	0.000887426	Down	Yes	GO:0008150//GO:0044260//GO:0034660//GO:0090304//GO:0006807//GO:0006139//GO:0044255//GO:0044237//GO:0008152//GO:0006725//GO:0044763//GO:0044699//GO:0006396//GO:0034470//GO:0044710//GO:0071704//GO:0044238//GO:0055114//GO:0006629//GO:1901360//GO:0016070//GO:0010467//GO:0006399//GO:0043170//GO:0008033//GO:0043436//GO:0046483//GO:0034641//GO:0006082//GO:0044281//GO:0032787//GO:0009987//GO:0006631//GO:…	biological_process//cellular macromolecule metabolic process//ncRNA metabolic process//nucleic acid metabolic process//nitrogen compound metabolic process//nucleobase-containing compound metabolic process//cellular lipid metabolic process//cellular metabolic process//metabolic process//cellular aromatic compound metabolic process//single-organism cellular process//single-organism process//RNA pro…	--	--	GO:0003674//GO:0000166//GO:0050660//GO:1901265//GO:0016491//GO:0003824//GO:0003857//GO:0036094//GO:0048037//GO:0097159//GO:0050662//GO:0043167//GO:0043168//GO:0005488//GO:0016616//GO:1901363//GO:0016614	molecular_function//nucleotide binding//flavin adenine dinucleotide binding//nucleoside phosphate binding//oxidoreductase activity//catalytic activity//3-hydroxyacyl-CoA dehydrogenase activity//small molecule binding//cofactor binding//organic cyclic compound binding//coenzyme binding//ion binding//anion binding//binding//oxidoreductase activity, acting on the CH-OH group of donors, NAD or NADP a…	--	--	-	Putative uncharacterized protein [Source:UniProtKB/TrEMBL;Acc:A3C0A7]
OS03G0850700	18.6859	57.4913	-1.62139	1.17015e-06	7.63984e-05	Down	Yes	GO:0071840//GO:0033044//GO:0051276//GO:0000819//GO:0019222//GO:0030163//GO:0061136//GO:0030162//GO:0030071//GO:0051783//GO:0051983//GO:0044712//GO:0043170//GO:0009056//GO:0007346//GO:0031323//GO:1901990//GO:0043161//GO:0033043//GO:0031145//GO:0007049//GO:0022402//GO:0051301//GO:0042176//GO:0000070//GO:0007088//GO:1902099//GO:0044248//GO:0032434//GO:0044267//GO:0007059//GO:0098813//GO:0050789//GO:…	cellular component organization or biogenesis//regulation of chromosome organization//chromosome organization//sister chromatid segregation//regulation of metabolic process//protein catabolic process//regulation of proteasomal protein catabolic process//regulation of proteolysis//regulation of mitotic metaphase/anaphase transition//regulation of nuclear division//regulation of chromosome segregat…	GO:0000152//GO:0043226//GO:0044446//GO:0000151//GO:0044422//GO:0005634//GO:0043234//GO:0005575//GO:0005623//GO:0005622//GO:0044428//GO:0043231//GO:0044464//GO:0032991//GO:1902494//GO:0043227//GO:0005680//GO:0044424//GO:0031461//GO:0043229//GO:1990234	nuclear ubiquitin ligase complex//organelle//intracellular organelle part//ubiquitin ligase complex//organelle part//nucleus//protein complex//cellular_component//cell//intracellular//nuclear part//intracellular membrane-bounded organelle//cell part//macromolecular complex//catalytic complex//membrane-bounded organelle//anaphase-promoting complex//intracellular part//cullin-RING ubiquitin ligase …	--	--	--	--	-	Os03g0850700 protein; Polyphosphoinositide-binding protein, putative, expressed; Putative phosphatidylinositol/phosphatidylcholine transfer protein; cDNA clone:006-310-H09, full insert sequence; cDNA clone:J013030L21, full insert sequence [Source:UniProtKB/TrEMBL;Acc:Q851Z2]
OS02G0661100	73.8539	228.551	-1.62977	2.36892e-22	9.23573e-20	Down	Yes	GO:0009058//GO:0060255//GO:0043241//GO:1903506//GO:0018130//GO:0044238//GO:0071704//GO:0044710//GO:0043933//GO:0031326//GO:0044699//GO:0005984//GO:0010556//GO:0008152//GO:0031555//GO:0044237//GO:0034637//GO:0044763//GO:2000112//GO:0051171//GO:0006725//GO:0090304//GO:0016043//GO:0010468//GO:0005992//GO:0006807//GO:0006139//GO:0016051//GO:0097659//GO:0044723//GO:0071822//GO:0008150//GO:0031554//GO:…	biosynthetic process//regulation of macromolecule metabolic process//protein complex disassembly//regulation of nucleic acid-templated transcription//heterocycle biosynthetic process//primary metabolic process//organic substance metabolic process//single-organism metabolic process//macromolecular complex subunit organization//regulation of cellular biosynthetic process//single-organism process//d…	--	--	GO:0003824//GO:0003674	catalytic activity//molecular_function	Os02g0661100; K01087 trehalose 6-phosphate phosphatase [EC:3.1.3.12]	http://www.genome.jp/dbget-bin/www_bget?osa:4330221	TPP1	Probable trehalose-phosphate phosphatase 1 [Source:UniProtKB/Swiss-Prot;Acc:Q75WV3]
OS03G0680200	39.6599	123.308	-1.63651	7.95271e-13	1.28425e-10	Down	Yes	--	--	--	--	GO:0005488//GO:0003674//GO:0005515	binding//molecular_function//protein binding	--	--	-	Os03g0680200 protein; Putative ankyrin; TPR Domain containing protein, expressed [Source:UniProtKB/TrEMBL;Acc:Q10F57]
OS03G0113500	20.974	65.2667	-1.63775	1.85783e-07	1.45278e-05	Down	Yes	GO:0071840//GO:0009987//GO:0007010//GO:0016043//GO:0006996//GO:0008150	cellular component organization or biogenesis//cellular process//cytoskeleton organization//cellular component organization//organelle organization//biological_process	GO:0043226//GO:0005622//GO:0005575//GO:0005623//GO:0043227//GO:0043231//GO:0044464//GO:0043229//GO:0044424	organelle//intracellular//cellular_component//cell//membrane-bounded organelle//intracellular membrane-bounded organelle//cell part//intracellular organelle//intracellular part	GO:0051537//GO:0003779//GO:0004564//GO:0004553//GO:0016798//GO:0015926//GO:0090599//GO:0005488//GO:0051536//GO:0051540//GO:0003674//GO:0008092//GO:0005515//GO:0004575//GO:0003682//GO:0003824//GO:0044877//GO:0016787	2 iron, 2 sulfur cluster binding//actin binding//beta-fructofuranosidase activity//hydrolase activity, hydrolyzing O-glycosyl compounds//hydrolase activity, acting on glycosyl bonds//glucosidase activity//alpha-glucosidase activity//binding//iron-sulfur cluster binding//metal cluster binding//molecular_function//cytoskeletal protein binding//protein binding//sucrose alpha-glucosidase activity//ch…	--	--	-	-
OS01G0529800	18.5588	58.5908	-1.65857	6.35648e-07	4.34774e-05	Down	Yes	GO:0008610//GO:0044283//GO:0043436//GO:0019752//GO:0006631//GO:0032787//GO:0044711//GO:0044281//GO:0009987//GO:0044249//GO:0006082//GO:0006633//GO:1901576//GO:0008152//GO:0044237//GO:0044763//GO:0051704//GO:0044255//GO:0046394//GO:0009405//GO:0008150//GO:0006629//GO:0009058//GO:0016053//GO:0044238//GO:0071704//GO:0044710//GO:0072330//GO:0044699	lipid biosynthetic process//small molecule biosynthetic process//oxoacid metabolic process//carboxylic acid metabolic process//fatty acid metabolic process//monocarboxylic acid metabolic process//single-organism biosynthetic process//small molecule metabolic process//cellular process//cellular biosynthetic process//organic acid metabolic process//fatty acid biosynthetic process//organic substance…	GO:0016020//GO:0005575//GO:0005576	membrane//cellular_component//extracellular region	GO:0016740//GO:0098772//GO:0030547//GO:0030548//GO:0004312//GO:0003674//GO:0016746//GO:0004315//GO:0016747//GO:0030545//GO:0003824//GO:0030550	transferase activity//molecular function regulator//receptor inhibitor activity//acetylcholine receptor regulator activity//fatty acid synthase activity//molecular_function//transferase activity, transferring acyl groups//3-oxoacyl-[acyl-carrier-protein] synthase activity//transferase activity, transferring acyl groups other than amino-acyl groups//receptor regulator activity//catalytic activity/…	--	--	-	3-ketoacyl-CoA synthase [Source:UniProtKB/TrEMBL;Acc:Q8LQT7]
OS01G0498300	15.508	49.0875	-1.66234	4.994e-06	0.000279859	Down	Yes	GO:0007166//GO:0044699//GO:0007165//GO:0050794//GO:0051716//GO:0008150//GO:0044763//GO:0050896//GO:0007154//GO:0050789//GO:0023052//GO:0065007//GO:0009987//GO:0044700//GO:0016055	cell surface receptor signaling pathway//single-organism process//signal transduction//regulation of cellular process//cellular response to stimulus//biological_process//single-organism cellular process//response to stimulus//cell communication//regulation of biological process//signaling//biological regulation//cellular process//single organism signaling//Wnt signaling pathway	--	--	GO:0003824//GO:0016787//GO:0003674//GO:0043169//GO:0046872//GO:0005488//GO:0016757//GO:0016740//GO:0043167	catalytic activity//hydrolase activity//molecular_function//cation binding//metal ion binding//binding//transferase activity, transferring glycosyl groups//transferase activity//ion binding	Os01g0498300	http://www.genome.jp/dbget-bin/www_bget?osa:4324540	-	HGA1-like protein; Os01g0498300 protein; Uncharacterized protein; cDNA clone:J023019B01, full insert sequence [Source:UniProtKB/TrEMBL;Acc:Q5VNI5]
OS03G0215400	62.0957	197.135	-1.66662	5.00089e-20	1.62475e-17	Down	Yes	GO:0071704//GO:0044238//GO:0018130//GO:1903506//GO:0060255//GO:0009058//GO:0031326//GO:0010556//GO:0006725//GO:0051171//GO:2000112//GO:0044237//GO:0008152//GO:0006807//GO:0006139//GO:0010468//GO:0090304//GO:0097659//GO:0044260//GO:0050794//GO:0008150//GO:2001141//GO:0050789//GO:0009987//GO:0065007//GO:0006355//GO:0044271//GO:0019438//GO:0080090//GO:0044249//GO:0051252//GO:0034654//GO:1901576//GO:…	organic substance metabolic process//primary metabolic process//heterocycle biosynthetic process//regulation of nucleic acid-templated transcription//regulation of macromolecule metabolic process//biosynthetic process//regulation of cellular biosynthetic process//regulation of macromolecule biosynthetic process//cellular aromatic compound metabolic process//regulation of nitrogen compound metabol…	GO:0043229//GO:0044424//GO:0043227//GO:0043231//GO:0044464//GO:0005634//GO:0005622//GO:0005575//GO:0005623//GO:0043226	intracellular organelle//intracellular part//membrane-bounded organelle//intracellular membrane-bounded organelle//cell part//nucleus//intracellular//cellular_component//cell//organelle	GO:0005515//GO:0003676//GO:0003674//GO:0046983//GO:1901363//GO:0005488//GO:0003700//GO:0001071//GO:0097159//GO:0003677	protein binding//nucleic acid binding//molecular_function//protein dimerization activity//heterocyclic compound binding//binding//transcription factor activity, sequence-specific DNA binding//nucleic acid binding transcription factor activity//organic cyclic compound binding//DNA binding	--	--	MADS1	MADS-box transcription factor 1 [Source:UniProtKB/Swiss-Prot;Acc:Q10PZ9]
OS02G0747900	12.5208	40.6837	-1.70012	2.47774e-05	0.00115	Down	Yes	GO:0042221//GO:0009987//GO:0006928//GO:0065007//GO:0006355//GO:0019438//GO:0044271//GO:0080090//GO:2001141//GO:0050789//GO:0044707//GO:0051649//GO:0023052//GO:1901576//GO:0032101//GO:0009059//GO:0051707//GO:0034641//GO:0040011//GO:1902582//GO:0009605//GO:0044249//GO:0051252//GO:0050896//GO:0007155//GO:0016477//GO:0007610//GO:0034654//GO:0007154//GO:0048583//GO:0031323//GO:0006351//GO:0046483//GO:…	response to chemical//cellular process//movement of cell or subcellular component//biological regulation//regulation of transcription, DNA-templated//aromatic compound biosynthetic process//cellular nitrogen compound biosynthetic process//regulation of primary metabolic process//regulation of RNA biosynthetic process//regulation of biological process//single-multicellular organism process//establ…	GO:0005605//GO:0005575//GO:0005623//GO:0043256//GO:0043234//GO:0042995//GO:0044421//GO:0005606//GO:0043226//GO:0016020//GO:0043228//GO:0005578//GO:0005576//GO:0044420//GO:0009288//GO:0005604//GO:0032991//GO:0031012//GO:0044464	basal lamina//cellular_component//cell//laminin complex//protein complex//cell projection//extracellular region part//laminin-1 complex//organelle//membrane//non-membrane-bounded organelle//proteinaceous extracellular matrix//extracellular region//extracellular matrix component//bacterial-type flagellum//basement membrane//macromolecular complex//extracellular matrix//cell part	GO:0046983//GO:0005488//GO:0060089//GO:0046872//GO:0004871//GO:0043167//GO:0005515//GO:0003824//GO:0005509//GO:0043169//GO:0003674//GO:0005102	protein dimerization activity//binding//molecular transducer activity//metal ion binding//signal transducer activity//ion binding//protein binding//catalytic activity//calcium ion binding//cation binding//molecular_function//receptor binding	--	--	-	DNA binding protein-like [Source:UniProtKB/TrEMBL;Acc:Q6YUX0]
OS11G0114900	21.0375	68.4083	-1.70121	4.49282e-08	4.02012e-06	Down	Yes	--	--	--	--	--	--	Os11g0114900	http://www.genome.jp/dbget-bin/www_bget?osa:4349600	-	Non-specific lipid-transfer protein [Source:UniProtKB/TrEMBL;Acc:Q0IV40]
OS06G0347100	42.4564	139.801	-1.71932	3.44306e-15	7.34099e-13	Down	Yes	GO:0071840//GO:0043711//GO:0022607//GO:0009297//GO:0044085//GO:0030031//GO:0009987//GO:0030030//GO:0008150//GO:0008152//GO:0044763//GO:0016043//GO:0044710//GO:0044699//GO:0055114	cellular component organization or biogenesis//pilus organization//cellular component assembly//pilus assembly//cellular component biogenesis//cell projection assembly//cellular process//cell projection organization//biological_process//metabolic process//single-organism cellular process//cellular component organization//single-organism metabolic process//single-organism process//oxidation-reduct…	GO:0016020//GO:0019867//GO:0005575	membrane//outer membrane//cellular_component	GO:0003674//GO:0016627//GO:0003824//GO:0016491	molecular_function//oxidoreductase activity, acting on the CH-CH group of donors//catalytic activity//oxidoreductase activity	Os06g0347100; K00232 acyl-CoA oxidase [EC:1.3.3.6]	http://www.genome.jp/dbget-bin/www_bget?osa:4340976	-	Os06g0347100 protein [Source:UniProtKB/TrEMBL;Acc:Q0DCC7]
OS10G0203000	28.2195	93.1484	-1.72284	1.23159e-10	1.52779e-08	Down	Yes	--	--	--	--	GO:0043167//GO:0046872//GO:0005488//GO:0043169//GO:0005509//GO:0003674	ion binding//metal ion binding//binding//cation binding//calcium ion binding//molecular_function	--	--	-	Endonuclease/exonuclease/phosphatase family protein, putative, expressed; Os10g0203000 protein; cDNA clone:J023099P14, full insert sequence [Source:UniProtKB/TrEMBL;Acc:Q33A95]
OS02G0533800	15.1903	51.2866	-1.75544	1.34719e-06	8.65085e-05	Down	Yes	GO:0048583//GO:0007154//GO:0034654//GO:0050896//GO:0051252//GO:0044249//GO:0009893//GO:0009059//GO:0034641//GO:0010646//GO:1901576//GO:0048522//GO:0023052//GO:0031324//GO:0055086//GO:0050789//GO:0031325//GO:2001141//GO:0080090//GO:1903508//GO:0051254//GO:0044281//GO:0019438//GO:0044271//GO:0045934//GO:0006793//GO:0065007//GO:0006355//GO:0009987//GO:0019219//GO:0009889//GO:0009892//GO:0032774//GO:…	regulation of response to stimulus//cell communication//nucleobase-containing compound biosynthetic process//response to stimulus//regulation of RNA metabolic process//cellular biosynthetic process//positive regulation of metabolic process//macromolecule biosynthetic process//cellular nitrogen compound metabolic process//regulation of cell communication//organic substance biosynthetic process//po…	GO:0005634//GO:0005623//GO:0005575//GO:0005622//GO:0005739//GO:0016020//GO:0005737//GO:0043226//GO:0044424//GO:0043229//GO:0043231//GO:0044464//GO:0044444//GO:0043227	nucleus//cell//cellular_component//intracellular//mitochondrion//membrane//cytoplasm//organelle//intracellular part//intracellular organelle//intracellular membrane-bounded organelle//cell part//cytoplasmic part//membrane-bounded organelle	GO:0046872//GO:0046914//GO:0005488//GO:0043167//GO:0098772//GO:0004857//GO:0030234//GO:0003674//GO:0043169//GO:0008270	metal ion binding//transition metal ion binding//binding//ion binding//molecular function regulator//enzyme inhibitor activity//enzyme regulator activity//molecular_function//cation binding//zinc ion binding	Os02g0533800	http://www.genome.jp/dbget-bin/www_bget?osa:4329559	-	Os02g0533800 protein; Putative uncharacterized protein B1136H02.6; Putative uncharacterized protein P0605D08.39 [Source:UniProtKB/TrEMBL;Acc:Q6EPY3]
OS02G0151800	72.4556	245.123	-1.75834	3.81573e-26	2.04186e-23	Down	Yes	GO:0034641//GO:0055086//GO:0050789//GO:0031324//GO:0065007//GO:0045934//GO:0006793//GO:0009987//GO:0044281//GO:0080090//GO:0009892//GO:0019220//GO:0019219//GO:0051172//GO:0019222//GO:0048523//GO:1901360//GO:0045936//GO:0046483//GO:0031323//GO:0010563//GO:0048519//GO:0044710//GO:0044699//GO:0019637//GO:0006753//GO:0071704//GO:0044238//GO:0009117//GO:0006140//GO:0050794//GO:0008150//GO:0044763//GO:…	cellular nitrogen compound metabolic process//nucleobase-containing small molecule metabolic process//regulation of biological process//negative regulation of cellular metabolic process//biological regulation//negative regulation of nucleobase-containing compound metabolic process//phosphorus metabolic process//cellular process//small molecule metabolic process//regulation of primary metabolic pr…	GO:0005575//GO:0005623//GO:0005622//GO:0016020//GO:0005739//GO:0043226//GO:0005737//GO:0044424//GO:0043229//GO:0043231//GO:0044464//GO:0044444//GO:0043227	cellular_component//cell//intracellular//membrane//mitochondrion//organelle//cytoplasm//intracellular part//intracellular organelle//intracellular membrane-bounded organelle//cell part//cytoplasmic part//membrane-bounded organelle	GO:0098772//GO:0004857//GO:0003824//GO:0030234//GO:0003674	molecular function regulator//enzyme inhibitor activity//catalytic activity//enzyme regulator activity//molecular_function	Os03g0213600	http://www.genome.jp/dbget-bin/www_bget?osa:4332047	-	-
OS01G0733500	50.274	171.296	-1.7686	7.03576e-19	2.00014e-16	Down	Yes	--	--	--	--	--	--	--	--	BURP3	BURP domain-containing protein 3 [Source:UniProtKB/Swiss-Prot;Acc:Q942D4]
OS08G0531700	41.6302	142.55	-1.77577	4.80768e-16	1.11192e-13	Down	Yes	GO:0006810//GO:0008150//GO:0050794//GO:0044260//GO:0097659//GO:0033036//GO:0090304//GO:0051234//GO:0010468//GO:0006807//GO:0006139//GO:0008152//GO:0044237//GO:0006725//GO:0051171//GO:2000112//GO:0044699//GO:0010556//GO:0010876//GO:0031326//GO:0009058//GO:0060255//GO:0018130//GO:1902578//GO:1903506//GO:0071704//GO:0044238//GO:0044765//GO:0071702//GO:0019222//GO:1901360//GO:0016070//GO:0019219//GO:…	transport//biological_process//regulation of cellular process//cellular macromolecule metabolic process//nucleic acid-templated transcription//macromolecule localization//nucleic acid metabolic process//establishment of localization//regulation of gene expression//nitrogen compound metabolic process//nucleobase-containing compound metabolic process//metabolic process//cellular metabolic process//…	GO:0044464//GO:0043231//GO:0043227//GO:0044424//GO:0043229//GO:0043226//GO:0005575//GO:0005623//GO:0005622//GO:0005634	cell part//intracellular membrane-bounded organelle//membrane-bounded organelle//intracellular part//intracellular organelle//organelle//cellular_component//cell//intracellular//nucleus	GO:0003674//GO:0022892//GO:0003676//GO:0005215//GO:0005515//GO:0005319//GO:0003677//GO:0097159//GO:0001071//GO:0003700//GO:0005488//GO:1901363//GO:0046983	molecular_function//substrate-specific transporter activity//nucleic acid binding//transporter activity//protein binding//lipid transporter activity//DNA binding//organic cyclic compound binding//nucleic acid binding transcription factor activity//transcription factor activity, sequence-specific DNA binding//binding//heterocyclic compound binding//protein dimerization activity	Os08g0531700	http://www.genome.jp/dbget-bin/www_bget?osa:4346134	MADS7	MADS-box transcription factor 7 [Source:UniProtKB/Swiss-Prot;Acc:Q0J466]
OS04G0580700	10.1056	34.8717	-1.7869	5.57562e-05	0.00234099	Down	Yes	GO:0018130//GO:1903506//GO:0071704//GO:0044238//GO:0009058//GO:0060255//GO:0031326//GO:0010556//GO:0006725//GO:0051171//GO:2000112//GO:0008152//GO:0044237//GO:0010468//GO:0006139//GO:0006807//GO:0090304//GO:0097659//GO:0050794//GO:0044260//GO:0008150//GO:2001141//GO:0050789//GO:0006355//GO:0065007//GO:0009987//GO:0080090//GO:0044271//GO:0019438//GO:0051252//GO:0044249//GO:0034654//GO:0034641//GO:…	heterocycle biosynthetic process//regulation of nucleic acid-templated transcription//organic substance metabolic process//primary metabolic process//biosynthetic process//regulation of macromolecule metabolic process//regulation of cellular biosynthetic process//regulation of macromolecule biosynthetic process//cellular aromatic compound metabolic process//regulation of nitrogen compound metabol…	GO:0043229//GO:0044424//GO:0043227//GO:0043231//GO:0044464//GO:0005634//GO:0005575//GO:0005623//GO:0005622//GO:0043226	intracellular organelle//intracellular part//membrane-bounded organelle//intracellular membrane-bounded organelle//cell part//nucleus//cellular_component//cell//intracellular//organelle	GO:0005515//GO:0003676//GO:0003674//GO:0046983//GO:1901363//GO:0005488//GO:0003700//GO:0001071//GO:0097159//GO:0003677	protein binding//nucleic acid binding//molecular_function//protein dimerization activity//heterocyclic compound binding//binding//transcription factor activity, sequence-specific DNA binding//nucleic acid binding transcription factor activity//organic cyclic compound binding//DNA binding	--	--	-	MADS-box transcription factor 17 [Source:UniProtKB/Swiss-Prot;Acc:Q7XUN2]
OS01G0971100	14.2369	49.3231	-1.79263	1.56558e-06	9.95949e-05	Down	Yes	--	--	--	--	--	--	--	--	DI19-5	Protein DEHYDRATION-INDUCED 19 homolog 5 [Source:UniProtKB/Swiss-Prot;Acc:Q5JME8]
OS03G0296200	29.8085	103.594	-1.79715	3.13716e-12	4.78303e-10	Down	Yes	--	--	--	--	--	--	--	--	-	-
OS11G0695900	12.7115	44.3751	-1.80361	4.80806e-06	0.00027055	Down	Yes	GO:0010467//GO:0051179//GO:0032774//GO:1901360//GO:0016070//GO:0034645//GO:0070727//GO:0051641//GO:0043170//GO:1901362//GO:0015031//GO:0006351//GO:0046483//GO:0034654//GO:0044249//GO:0045184//GO:1901576//GO:0034641//GO:0009059//GO:0051649//GO:0044271//GO:0019438//GO:0009987//GO:0033036//GO:0097659//GO:0006886//GO:0046907//GO:0008150//GO:0006810//GO:0044260//GO:0044237//GO:0008152//GO:0006725//GO:…	gene expression//localization//RNA biosynthetic process//organic cyclic compound metabolic process//RNA metabolic process//cellular macromolecule biosynthetic process//cellular macromolecule localization//cellular localization//macromolecule metabolic process//organic cyclic compound biosynthetic process//protein transport//transcription, DNA-templated//heterocycle metabolic process//nucleobase-c…	GO:0016020//GO:0048475//GO:0030880//GO:0030117//GO:0005737//GO:0043226//GO:0044446//GO:0016591//GO:0043233//GO:0044425//GO:0044422//GO:0005634//GO:0005672//GO:0005667//GO:0043234//GO:0005622//GO:0005575//GO:0005623//GO:0005654//GO:0044798//GO:0044428//GO:0031974//GO:0098796//GO:0055029//GO:0070013//GO:0043231//GO:0090575//GO:0044464//GO:0031981//GO:0044444//GO:1902494//GO:0032991//GO:0043227//GO:…	membrane//coated membrane//RNA polymerase complex//membrane coat//cytoplasm//organelle//intracellular organelle part//DNA-directed RNA polymerase II, holoenzyme//organelle lumen//membrane part//organelle part//nucleus//transcription factor TFIIA complex//transcription factor complex//protein complex//intracellular//cellular_component//cell//nucleoplasm//nuclear transcription factor complex//nucle…	GO:0019899//GO:0008536//GO:0016740//GO:0051020//GO:0031267//GO:0005488//GO:0016772//GO:0016779//GO:0003674//GO:0034062//GO:0003824//GO:0017016//GO:0005515//GO:0003968	enzyme binding//Ran GTPase binding//transferase activity//GTPase binding//small GTPase binding//binding//transferase activity, transferring phosphorus-containing groups//nucleotidyltransferase activity//molecular_function//RNA polymerase activity//catalytic activity//Ras GTPase binding//protein binding//RNA-directed RNA polymerase activity	--	--	-	Expressed protein [Source:UniProtKB/TrEMBL;Acc:Q2QZ88]
OS01G0246700	20.5926	71.9426	-1.80472	5.71193e-09	5.83836e-07	Down	Yes	GO:0007049//GO:0022402//GO:0044702//GO:0098762//GO:0007130//GO:0007059//GO:0098813//GO:0007129//GO:0051324//GO:0009987//GO:0071840//GO:0022607//GO:0051276//GO:0007128//GO:0007127//GO:0044085//GO:0051321//GO:0022403//GO:0070192//GO:0007126//GO:0070193//GO:0045132//GO:0044699//GO:0048285//GO:0098764//GO:0000279//GO:0000003//GO:0006996//GO:1902589//GO:0008150//GO:0044848//GO:0022414//GO:0044763//GO:…	cell cycle//cell cycle process//single organism reproductive process//meiotic cell cycle phase//synaptonemal complex assembly//chromosome segregation//nuclear chromosome segregation//synapsis//prophase//cellular process//cellular component organization or biogenesis//cellular component assembly//chromosome organization//meiotic prophase I//meiosis I//cellular component biogenesis//meiotic cell cy…	GO:0005634//GO:0000793//GO:0005575//GO:0005623//GO:0005622//GO:0044428//GO:0031974//GO:0000228//GO:0000795//GO:0000794//GO:0043226//GO:0044446//GO:0043233//GO:0005694//GO:0044422//GO:0044427//GO:0044424//GO:0043229//GO:0044454//GO:0043232//GO:0043228//GO:0043231//GO:0070013//GO:0044464//GO:0031981//GO:0043227	nucleus//condensed chromosome//cellular_component//cell//intracellular//nuclear part//membrane-enclosed lumen//nuclear chromosome//synaptonemal complex//condensed nuclear chromosome//organelle//intracellular organelle part//organelle lumen//chromosome//organelle part//chromosomal part//intracellular part//intracellular organelle//nuclear chromosome part//intracellular non-membrane-bounded organel…	--	--	--	--	-	Putative WRKY transcription factor 6 [Source:UniProtKB/TrEMBL;Acc:Q5NAL3]
OS02G0105500	13.7284	48.0665	-1.80786	1.87491e-06	0.000116822	Down	Yes	--	--	--	--	GO:0005488//GO:0003674//GO:0005515	binding//molecular_function//protein binding	--	--	-	Calmodulin-binding protein-like; Os02g0105500 protein; cDNA clone:001-123-C12, full insert sequence; cDNA clone:J033115E12, full insert sequence [Source:UniProtKB/TrEMBL;Acc:Q6ETD9]
OS01G0201700	8.64383	30.552	-1.82153	0.000134483	0.00498664	Down	Yes	GO:0034645//GO:0043170//GO:1901362//GO:0006351//GO:0031323//GO:0046483//GO:0009889//GO:0019219//GO:0010467//GO:0032774//GO:1901360//GO:0019222//GO:0016070//GO:2001141//GO:0050789//GO:0044271//GO:0019438//GO:0080090//GO:0009987//GO:0065007//GO:0006355//GO:0034654//GO:0044249//GO:0051252//GO:1901576//GO:0034641//GO:0009059//GO:0044237//GO:0008152//GO:0051171//GO:2000112//GO:0006725//GO:0090304//GO:…	cellular macromolecule biosynthetic process//macromolecule metabolic process//organic cyclic compound biosynthetic process//transcription, DNA-templated//regulation of cellular metabolic process//heterocycle metabolic process//regulation of biosynthetic process//regulation of nucleobase-containing compound metabolic process//gene expression//RNA biosynthetic process//organic cyclic compound metab…	GO:0043226//GO:0005634//GO:0005622//GO:0005623//GO:0005575//GO:0043227//GO:0043231//GO:0044464//GO:0043229//GO:0044424	organelle//nucleus//intracellular//cell//cellular_component//membrane-bounded organelle//intracellular membrane-bounded organelle//cell part//intracellular organelle//intracellular part	GO:0001071//GO:0003700//GO:0097159//GO:0003677//GO:0046983//GO:1901363//GO:0005488//GO:0003674//GO:0005515//GO:0003676	nucleic acid binding transcription factor activity//transcription factor activity, sequence-specific DNA binding//organic cyclic compound binding//DNA binding//protein dimerization activity//heterocyclic compound binding//binding//molecular_function//protein binding//nucleic acid binding	Os01g0201700	http://www.genome.jp/dbget-bin/www_bget?osa:9271572	-	Os01g0201700 protein [Source:UniProtKB/TrEMBL;Acc:C7IWM9]
OS11G0655000	35.1473	124.329	-1.82267	1.30432e-14	2.59826e-12	Down	Yes	--	--	--	--	--	--	--	--	-	Expressed protein; cDNA clone:J033120N24, full insert sequence [Source:UniProtKB/TrEMBL;Acc:B7EU74]
OS06G0602400	14.364	51.1295	-1.8317	7.17504e-07	4.83492e-05	Down	Yes	--	--	GO:0044464//GO:0043231//GO:0043227//GO:0044424//GO:0043229//GO:0043226//GO:0005622//GO:0005575//GO:0005623//GO:0005634	cell part//intracellular membrane-bounded organelle//membrane-bounded organelle//intracellular part//intracellular organelle//organelle//intracellular//cellular_component//cell//nucleus	GO:0032549//GO:0003674//GO:0032550//GO:0035639//GO:0000166//GO:0001882//GO:1901265//GO:0016787//GO:0001883//GO:0003676//GO:0003824//GO:0032559//GO:0042623//GO:0016817//GO:0008026//GO:0032553//GO:0070035//GO:0004386//GO:0003677//GO:0036094//GO:0097367//GO:0017111//GO:0016818//GO:0097159//GO:0043167//GO:0005488//GO:0043168//GO:1901363//GO:0030554//GO:0005524//GO:0016887//GO:0032555//GO:0017076//GO:…	ribonucleoside binding//molecular_function//purine ribonucleoside binding//purine ribonucleoside triphosphate binding//nucleotide binding//nucleoside binding//nucleoside phosphate binding//hydrolase activity//purine nucleoside binding//nucleic acid binding//catalytic activity//adenyl ribonucleotide binding//ATPase activity, coupled//hydrolase activity, acting on acid anhydrides//ATP-dependent hel…	Os06g0602400; K11594 ATP-dependent RNA helicase DDX3X [EC:3.6.4.13]	http://www.genome.jp/dbget-bin/www_bget?osa:4341457	-	DEAD-box ATP-dependent RNA helicase 52A [Source:UniProtKB/Swiss-Prot;Acc:Q0DB53]
OS06G0348800	11.3132	41.4691	-1.87402	5.96071e-06	0.000327971	Down	Yes	GO:0008150//GO:0044260//GO:0006518//GO:0006807//GO:0044237//GO:0008152//GO:0043603//GO:0009058//GO:0006412//GO:0044238//GO:0071704//GO:0019538//GO:0043604//GO:0010467//GO:0043170//GO:0034645//GO:1901566//GO:1901564//GO:1901576//GO:0034641//GO:0009059//GO:0044249//GO:0044271//GO:0043043//GO:0009987//GO:0044267	biological_process//cellular macromolecule metabolic process//peptide metabolic process//nitrogen compound metabolic process//cellular metabolic process//metabolic process//cellular amide metabolic process//biosynthetic process//translation//primary metabolic process//organic substance metabolic process//protein metabolic process//amide biosynthetic process//gene expression//macromolecule metabol…	GO:0044464//GO:1990904//GO:0044444//GO:0032991//GO:0030529//GO:0044424//GO:0043232//GO:0043228//GO:0043229//GO:0005737//GO:0043226//GO:0005840//GO:0005622//GO:0005623//GO:0005575	cell part//ribonucleoprotein complex//cytoplasmic part//macromolecular complex//intracellular ribonucleoprotein complex//intracellular part//intracellular non-membrane-bounded organelle//non-membrane-bounded organelle//intracellular organelle//cytoplasm//organelle//ribosome//intracellular//cell//cellular_component	GO:0003674//GO:0005198//GO:0003735//GO:0003682//GO:0044877//GO:0005488	molecular_function//structural molecule activity//structural constituent of ribosome//chromatin binding//macromolecular complex binding//binding	Os06g0348800	http://www.genome.jp/dbget-bin/www_bget?osa:4340977	GLK1	Probable transcription factor GLK1 [Source:UniProtKB/Swiss-Prot;Acc:Q5Z5I4]
OS04G0399800	10.8683	40.3695	-1.89314	6.9419e-06	0.000372936	Down	Yes	GO:0032774//GO:0010467//GO:0019219//GO:0009889//GO:0006397//GO:0016070//GO:0019222//GO:1901360//GO:0034645//GO:0046483//GO:0006351//GO:0031323//GO:1901362//GO:0043170//GO:0051252//GO:0044249//GO:0034654//GO:0009059//GO:0034641//GO:1901576//GO:2001141//GO:0050789//GO:0065007//GO:0006355//GO:0009987//GO:0016071//GO:0080090//GO:0019438//GO:0044271//GO:0097659//GO:0050794//GO:0044260//GO:0008150//GO:…	RNA biosynthetic process//gene expression//regulation of nucleobase-containing compound metabolic process//regulation of biosynthetic process//mRNA processing//RNA metabolic process//regulation of metabolic process//organic cyclic compound metabolic process//cellular macromolecule biosynthetic process//heterocycle metabolic process//transcription, DNA-templated//regulation of cellular metabolic p…	GO:0043226//GO:0005737//GO:0005634//GO:0005623//GO:0005575//GO:0005622//GO:0043231//GO:0044464//GO:0043227//GO:0044424//GO:0043229	organelle//cytoplasm//nucleus//cell//cellular_component//intracellular//intracellular membrane-bounded organelle//cell part//membrane-bounded organelle//intracellular part//intracellular organelle	GO:0003700//GO:0001071//GO:0097159//GO:1901363//GO:0005488//GO:0003674//GO:0003723//GO:0003676	transcription factor activity, sequence-specific DNA binding//nucleic acid binding transcription factor activity//organic cyclic compound binding//heterocyclic compound binding//binding//molecular_function//RNA binding//nucleic acid binding	--	--	-	OSJNBb0014D23.10 protein; Os04g0399800 protein [Source:UniProtKB/TrEMBL;Acc:Q7XL79]
OS01G0907200	12.4573	47.3596	-1.92667	8.56827e-07	5.71728e-05	Down	Yes	--	--	--	--	GO:0005488//GO:0005515//GO:0003674	binding//protein binding//molecular_function	Os01g0907200	http://www.genome.jp/dbget-bin/www_bget?osa:4324978	-	Os01g0907200 protein; P0497A05.5 protein; Uncharacterized protein [Source:UniProtKB/TrEMBL;Acc:Q8LIW6]
OS01G0728100	9.85142	37.5421	-1.93011	1.14935e-05	0.000581945	Down	Yes	GO:0008152//GO:0008150//GO:0006629//GO:0071704//GO:0044238//GO:0044710//GO:0044699	metabolic process//biological_process//lipid metabolic process//organic substance metabolic process//primary metabolic process//single-organism metabolic process//single-organism process	--	--	GO:0003674//GO:0003824//GO:0016787//GO:0016788	molecular_function//catalytic activity//hydrolase activity//hydrolase activity, acting on ester bonds	--	--	-	Os01g0728100 protein [Source:UniProtKB/TrEMBL;Acc:C7IWV5]
OS04G0107900	16.8427	64.4028	-1.935	8.67239e-09	8.51361e-07	Down	Yes	GO:0044699//GO:0006814//GO:1902578//GO:0006457//GO:0044765//GO:0008150//GO:0006810//GO:0051234//GO:0006811//GO:0050896//GO:0009987//GO:0030001//GO:0051179//GO:0006812//GO:0006950//GO:0015672	single-organism process//sodium ion transport//single-organism localization//protein folding//single-organism transport//biological_process//transport//establishment of localization//ion transport//response to stimulus//cellular process//metal ion transport//localization//cation transport//response to stress//monovalent inorganic cation transport	GO:0005575//GO:0016020	cellular_component//membrane	GO:0001883//GO:1901265//GO:0015298//GO:0005215//GO:0032559//GO:0005515//GO:0032553//GO:0015291//GO:0032549//GO:0015075//GO:0003674//GO:0015299//GO:0032550//GO:0022857//GO:0022892//GO:0022804//GO:0035639//GO:0005451//GO:0001882//GO:0000166//GO:0043168//GO:0005488//GO:0030554//GO:0022891//GO:1901363//GO:0032555//GO:0046873//GO:0015297//GO:0015077//GO:0005524//GO:0015491//GO:0017076//GO:0022890//GO:…	purine nucleoside binding//nucleoside phosphate binding//solute:cation antiporter activity//transporter activity//adenyl ribonucleotide binding//protein binding//ribonucleotide binding//secondary active transmembrane transporter activity//ribonucleoside binding//ion transmembrane transporter activity//molecular_function//solute:proton antiporter activity//purine ribonucleoside binding//transmembr…	--	--	-	Os04g0107900 protein [Source:UniProtKB/TrEMBL;Acc:C7J151]
OS05G0586600	8.8345	33.8507	-1.93797	2.9658e-05	0.00134675	Down	Yes	GO:0016070//GO:0019222//GO:1901360//GO:0032774//GO:0010467//GO:0019219//GO:0009889//GO:0046483//GO:0006351//GO:0031323//GO:1901362//GO:0043170//GO:0034645//GO:0009059//GO:0034641//GO:1901576//GO:0051252//GO:0044249//GO:0034654//GO:0065007//GO:0006355//GO:0009987//GO:0080090//GO:0019438//GO:0044271//GO:2001141//GO:0050789//GO:0050794//GO:0044260//GO:0008150//GO:0097659//GO:0010468//GO:0006807//GO:…	RNA metabolic process//regulation of metabolic process//organic cyclic compound metabolic process//RNA biosynthetic process//gene expression//regulation of nucleobase-containing compound metabolic process//regulation of biosynthetic process//heterocycle metabolic process//transcription, DNA-templated//regulation of cellular metabolic process//organic cyclic compound biosynthetic process//macromol…	--	--	GO:0003677//GO:0000996//GO:0097159//GO:0003700//GO:0001071//GO:0000988//GO:0005488//GO:1901363//GO:0043565//GO:0000990//GO:0003674//GO:0003676//GO:0016987	DNA binding//core DNA-dependent RNA polymerase binding promoter specificity activity//organic cyclic compound binding//transcription factor activity, sequence-specific DNA binding//nucleic acid binding transcription factor activity//transcription factor activity, protein binding//binding//heterocyclic compound binding//sequence-specific DNA binding//transcription factor activity, core RNA polymer…	--	--	-	-
OS03G0308800	25.8679	99.7458	-1.94709	6.51542e-13	1.07116e-10	Down	Yes	GO:0006396//GO:0071704//GO:0044238//GO:0008150//GO:0044260//GO:0008152//GO:0044237//GO:0006725//GO:0090304//GO:0006807//GO:0006139//GO:0034641//GO:0009987//GO:0016071//GO:0010467//GO:1901360//GO:0006397//GO:0016070//GO:0043170//GO:0046483	RNA processing//organic substance metabolic process//primary metabolic process//biological_process//cellular macromolecule metabolic process//metabolic process//cellular metabolic process//cellular aromatic compound metabolic process//nucleic acid metabolic process//nitrogen compound metabolic process//nucleobase-containing compound metabolic process//cellular nitrogen compound metabolic process/…	GO:0044424//GO:0043229//GO:0043231//GO:0044464//GO:0043227//GO:0005634//GO:0005575//GO:0005623//GO:0005622//GO:0043226	intracellular part//intracellular organelle//intracellular membrane-bounded organelle//cell part//membrane-bounded organelle//nucleus//cellular_component//cell//intracellular//organelle	GO:0005515//GO:0003674//GO:0005488	protein binding//molecular_function//binding	--	--	-	TPR Domain containing protein, expressed [Source:UniProtKB/TrEMBL;Acc:Q10MH3]
OS02G0638650	46.2063	186.218	-2.01083	1.29155e-23	5.68513e-21	Down	Yes	GO:0090304//GO:0006807//GO:0006139//GO:0010468//GO:0044237//GO:0008152//GO:0051171//GO:2000112//GO:0006725//GO:0008150//GO:0044260//GO:0050794//GO:0097659//GO:0060255//GO:0009058//GO:0044238//GO:0071704//GO:1903506//GO:0018130//GO:0010556//GO:0031326//GO:0043170//GO:1901362//GO:0006351//GO:0031323//GO:0046483//GO:0034645//GO:1901360//GO:0019222//GO:0016070//GO:0009889//GO:0019219//GO:0010467//GO:…	nucleic acid metabolic process//nitrogen compound metabolic process//nucleobase-containing compound metabolic process//regulation of gene expression//cellular metabolic process//metabolic process//regulation of nitrogen compound metabolic process//regulation of cellular macromolecule biosynthetic process//cellular aromatic compound metabolic process//biological_process//cellular macromolecule met…	--	--	GO:0003674//GO:0001071//GO:0003700	molecular_function//nucleic acid binding transcription factor activity//transcription factor activity, sequence-specific DNA binding	Os02g0638650	http://www.genome.jp/dbget-bin/www_bget?osa:9268771	-	AP2 domain-containing transcription factor-like; Os02g0638650 protein [Source:UniProtKB/TrEMBL;Acc:Q6H5V2]
OS10G0150700	21.546	88.6716	-2.04105	3.09148e-12	4.73986e-10	Down	Yes	--	--	--	--	--	--	--	--	-	Os10g0150700 protein; Proline-rich protein, putative, expressed; Putative proline-rich protein; cDNA clone:006-301-F05, full insert sequence; cDNA clone:006-307-F12, full insert sequence; cDNA clone:006-309-H10, full insert sequence; cDNA clone:006-310-C07, full insert sequence [Source:UniProtKB/TrEMBL;Acc:Q7XGS3]
OS03G0610400	9.7243	40.9193	-2.07312	1.74319e-06	0.000109869	Down	Yes	--	--	--	--	GO:0046872//GO:0005488//GO:0043167//GO:0003674//GO:0043169	metal ion binding//binding//ion binding//molecular_function//cation binding	Os03g0610400	http://www.genome.jp/dbget-bin/www_bget?osa:4333432	-	C2H2 type zinc finger transcription factor ZFP31; Os03g0610400 protein; Putative C2H2 type zinc finger protein; Putative zinc finger protein; Zinc finger transcription factor OsZFP34; Zinc finger, C2H2 type family protein, expressed [Source:UniProtKB/TrEMBL;Acc:Q7X850]
OS09G0445600	10.8683	48.3021	-2.15195	1.1016e-07	8.94757e-06	Down	Yes	GO:0044237//GO:0008152//GO:0015979//GO:0008150//GO:0009987	cellular metabolic process//metabolic process//photosynthesis//biological_process//cellular process	GO:0034357//GO:0009539//GO:0044424//GO:0044436//GO:0032991//GO:0009579//GO:0044464//GO:0098796//GO:0043234//GO:0005622//GO:0005575//GO:0005623//GO:0044425//GO:0009521//GO:0016020//GO:0009523	photosynthetic membrane//photosystem II reaction center//intracellular part//thylakoid part//macromolecular complex//thylakoid//cell part//membrane protein complex//protein complex//intracellular//cellular_component//cell//membrane part//photosystem//membrane//photosystem II	--	--	--	--	-	Os09g0445600 protein; Putative uncharacterized protein OJ1123_B08.25; cDNA clone:002-133-H08, full insert sequence [Source:UniProtKB/TrEMBL;Acc:Q67U49]
OS09G0507200	23.2621	104.301	-2.1647	4.94296e-15	1.01427e-12	Down	Yes	GO:0009150//GO:0019222//GO:1901360//GO:1901135//GO:0016070//GO:0098662//GO:0019219//GO:0046390//GO:0009889//GO:0032774//GO:0046128//GO:0051179//GO:0010467//GO:0072522//GO:1901362//GO:0006812//GO:0009165//GO:0009145//GO:0043170//GO:0015672//GO:0072521//GO:0046483//GO:0031323//GO:0046129//GO:0015992//GO:0009167//GO:0006351//GO:0009119//GO:0009156//GO:0034645//GO:0009260//GO:1901659//GO:1901566//GO:…	purine ribonucleotide metabolic process//regulation of metabolic process//organic cyclic compound metabolic process//carbohydrate derivative metabolic process//RNA metabolic process//inorganic cation transmembrane transport//regulation of nucleobase-containing compound metabolic process//ribose phosphate biosynthetic process//regulation of biosynthetic process//RNA biosynthetic process//purine ri…	GO:0043226//GO:0016020//GO:0044425//GO:0005575//GO:0005623//GO:0005622//GO:0016469//GO:0005634//GO:0043234//GO:0098796//GO:0044464//GO:0043231//GO:0043227//GO:0033178//GO:0032991//GO:0044424//GO:0043229	organelle//membrane//membrane part//cellular_component//cell//intracellular//proton-transporting two-sector ATPase complex//nucleus//protein complex//membrane protein complex//cell part//intracellular membrane-bounded organelle//membrane-bounded organelle//proton-transporting two-sector ATPase complex, catalytic domain//macromolecular complex//intracellular part//intracellular organelle	GO:0015399//GO:0017111//GO:0003677//GO:0015405//GO:0097159//GO:0016818//GO:0001071//GO:0003700//GO:0016820//GO:0005488//GO:1901363//GO:0016887//GO:0016462//GO:0043492//GO:0046983//GO:0042626//GO:0003674//GO:0022857//GO:0022804//GO:0003676//GO:0016787//GO:0003824//GO:0005215//GO:0042623//GO:0005515//GO:0016817	primary active transmembrane transporter activity//nucleoside-triphosphatase activity//DNA binding//P-P-bond-hydrolysis-driven transmembrane transporter activity//organic cyclic compound binding//hydrolase activity, acting on acid anhydrides, in phosphorus-containing anhydrides//nucleic acid binding transcription factor activity//transcription factor activity, sequence-specific DNA binding//hydro…	Os09g0507200	http://www.genome.jp/dbget-bin/www_bget?osa:4347517	-	MADS-box transcription factor 8 [Source:UniProtKB/Swiss-Prot;Acc:Q9SAR1]
OS04G0108101	6.86421	31.8872	-2.21581	1.15127e-05	0.000581837	Down	Yes	GO:0006950//GO:0009987//GO:0050896//GO:0008150//GO:0006457	response to stress//cellular process//response to stimulus//biological_process//protein folding	--	--	GO:0097159//GO:0043167//GO:0051082//GO:0036094//GO:0097367//GO:0005524//GO:0032555//GO:0017076//GO:0005488//GO:0043168//GO:1901363//GO:0030554//GO:0035639//GO:0000166//GO:0001882//GO:0032549//GO:0003674//GO:0032550//GO:0032559//GO:0005515//GO:0032553//GO:1901265//GO:0001883	organic cyclic compound binding//ion binding//unfolded protein binding//small molecule binding//carbohydrate derivative binding//ATP binding//purine ribonucleotide binding//purine nucleotide binding//binding//anion binding//heterocyclic compound binding//adenyl nucleotide binding//purine ribonucleoside triphosphate binding//nucleotide binding//nucleoside binding//ribonucleoside binding//molecular…	--	--	-	-
OS03G0738600	11.631	60.0831	-2.36898	4.10852e-10	4.87502e-08	Down	Yes	GO:0008150//GO:0008152//GO:0044699//GO:0044710//GO:0055114	biological_process//metabolic process//single-organism process//single-organism metabolic process//oxidation-reduction process	--	--	GO:0003674//GO:0043169//GO:0016701//GO:0016491//GO:0003824//GO:0005515//GO:0016702//GO:0043167//GO:0005488//GO:0046872//GO:0051213	molecular_function//cation binding//oxidoreductase activity, acting on single donors with incorporation of molecular oxygen//oxidoreductase activity//catalytic activity//protein binding//oxidoreductase activity, acting on single donors with incorporation of molecular oxygen, incorporation of two atoms of oxygen//ion binding//binding//metal ion binding//dioxygenase activity	--	--	-	Linoleate 9S-lipoxygenase 2 [Source:UniProtKB/Swiss-Prot;Acc:P29250]
OS11G0648400	7.05489	36.6782	-2.37823	9.90794e-07	6.48435e-05	Down	Yes	--	--	--	--	--	--	--	--	-	Expressed protein; Os11g0648400 protein [Source:UniProtKB/TrEMBL;Acc:Q0IRC9]
OS05G0482400	7.05489	37.3065	-2.40273	6.95283e-07	4.69677e-05	Down	Yes	GO:0055114//GO:0044699//GO:0044710//GO:0008152//GO:0008150	oxidation-reduction process//single-organism process//single-organism metabolic process//metabolic process//biological_process	--	--	GO:0003824//GO:0016491//GO:0043169//GO:0003674//GO:0046914//GO:0005488//GO:0046872//GO:1901363//GO:0046906//GO:0005506//GO:0097159//GO:0043167//GO:0020037//GO:0016705	catalytic activity//oxidoreductase activity//cation binding//molecular_function//transition metal ion binding//binding//metal ion binding//heterocyclic compound binding//tetrapyrrole binding//iron ion binding//organic cyclic compound binding//ion binding//heme binding//oxidoreductase activity, acting on paired donors, with incorporation or reduction of molecular oxygen	Os05g0482400	http://www.genome.jp/dbget-bin/www_bget?osa:4339131	CYP714D1	Cytochrome P450 714D1 [Source:UniProtKB/Swiss-Prot;Acc:Q5KQH7]
OS01G0843500	7.43623	40.3695	-2.44062	1.93e-07	1.50075e-05	Down	Yes	--	--	--	--	--	--	--	--	-	-
OS12G0292400	3.87701	21.52	-2.47266	0.00012952	0.00484208	Down	Yes	GO:0008150//GO:0008152//GO:0044238//GO:0071704//GO:0005975	biological_process//metabolic process//primary metabolic process//organic substance metabolic process//carbohydrate metabolic process	--	--	GO:0003674//GO:0003824	molecular_function//catalytic activity	Os12g0274700; K01602 ribulose-bisphosphate carboxylase small chain [EC:4.1.1.39]	http://www.genome.jp/dbget-bin/www_bget?osa:4351966	-	Ribulose bisphosphate carboxylase small chain [Source:UniProtKB/TrEMBL;Acc:Q2QTJ1]
OS07G0559700	30.7619	172.709	-2.48913	1.41828e-27	8.60142e-25	Down	Yes	GO:0009987//GO:0051179//GO:1902578//GO:0044765//GO:0044699//GO:0051234//GO:0055085//GO:0044763//GO:0006810//GO:0008150	cellular process//localization//single-organism localization//single-organism transport//single-organism process//establishment of localization//transmembrane transport//single-organism cellular process//transport//biological_process	GO:0005575//GO:0016021//GO:0044425//GO:0016020//GO:0031224	cellular_component//integral component of membrane//membrane part//membrane//intrinsic component of membrane	GO:0005215//GO:0022857//GO:0003674	transporter activity//transmembrane transporter activity//molecular_function	--	--	-	Os07g0559700 protein; Putative monosaccharide transporter 3 [Source:UniProtKB/TrEMBL;Acc:Q6Z401]
OS06G0147800	4.1948	23.562	-2.48979	5.83318e-05	0.00242303	Down	Yes	GO:0006725//GO:2000112//GO:0008653//GO:0051171//GO:0044763//GO:0034637//GO:0006796//GO:0044237//GO:0008152//GO:0006139//GO:0006807//GO:0010468//GO:0044255//GO:0090304//GO:0006464//GO:0044723//GO:0043412//GO:0097659//GO:0000271//GO:0016051//GO:0044260//GO:0050794//GO:0008150//GO:0006629//GO:0071704//GO:1901137//GO:0044238//GO:0018130//GO:0019538//GO:1903506//GO:0060255//GO:0009058//GO:0031326//GO:…	cellular aromatic compound metabolic process//regulation of cellular macromolecule biosynthetic process//lipopolysaccharide metabolic process//regulation of nitrogen compound metabolic process//single-organism cellular process//cellular carbohydrate biosynthetic process//phosphate-containing compound metabolic process//cellular metabolic process//metabolic process//nucleobase-containing compound …	GO:0018995//GO:0044217//GO:0043657//GO:0033648//GO:0043656//GO:0042025//GO:0033647//GO:0044216//GO:0016020//GO:0033643//GO:0033646//GO:0044215//GO:0005575	host//other organism part//host cell//host intracellular membrane-bounded organelle//intracellular region of host//host cell nucleus//host intracellular organelle//other organism cell//membrane//host cell part//host intracellular part//other organism//cellular_component	GO:0000166//GO:0016301//GO:0001882//GO:0035639//GO:0003674//GO:0032550//GO:0032549//GO:0004672//GO:0032553//GO:0032559//GO:0003824//GO:1901265//GO:0001883//GO:0016740//GO:0003700//GO:0043167//GO:0001071//GO:0097159//GO:0036094//GO:0097367//GO:0016773//GO:0017076//GO:0016772//GO:0005524//GO:0032555//GO:1901363//GO:0030554//GO:0043168//GO:0005488	nucleotide binding//kinase activity//nucleoside binding//purine ribonucleoside triphosphate binding//molecular_function//purine ribonucleoside binding//ribonucleoside binding//protein kinase activity//ribonucleotide binding//adenyl ribonucleotide binding//catalytic activity//nucleoside phosphate binding//purine nucleoside binding//transferase activity//transcription factor activity, sequence-spec…	Os06g0147800; K04368 mitogen-activated protein kinase kinase 1 [EC:2.7.12.2]	http://www.genome.jp/dbget-bin/www_bget?osa:4340126	-	Os06g0147800 protein; Putative MAP kinase kinase; cDNA clone:J013094D16, full insert sequence [Source:UniProtKB/TrEMBL;Acc:Q5VP37]
OS02G0816200	5.78374	34.1649	-2.56244	8.96545e-07	5.92436e-05	Down	Yes	GO:0008152//GO:0008150//GO:0006629//GO:0071704//GO:0044238//GO:0044710//GO:0044699	metabolic process//biological_process//lipid metabolic process//organic substance metabolic process//primary metabolic process//single-organism metabolic process//single-organism process	--	--	GO:0003674//GO:0003824//GO:0016787//GO:0016788	molecular_function//catalytic activity//hydrolase activity//hydrolase activity, acting on ester bonds	--	--	-	Os02g0816200 protein; Putative family II lipase EXL4; cDNA clone:001-003-G01, full insert sequence; cDNA clone:001-207-B01, full insert sequence [Source:UniProtKB/TrEMBL;Acc:Q6K6B3]
OS02G0156100	15.9529	99.3531	-2.63874	1.82546e-17	4.61285e-15	Down	Yes	--	--	--	--	--	--	Os02g0156100	http://www.genome.jp/dbget-bin/www_bget?osa:4328349	-	OSJNBb0096E05.12 protein; cDNA, clone: J080303A07, full insert sequence [Source:UniProtKB/TrEMBL;Acc:Q7XW59]
OS06G0553200	3.30499	21.7556	-2.71867	5.37021e-05	0.00227575	Down	Yes	GO:0044249//GO:0051252//GO:0034654//GO:1901576//GO:0034641//GO:0009059//GO:0050789//GO:2001141//GO:0009987//GO:0006355//GO:0065007//GO:0044271//GO:0019438//GO:0080090//GO:0010467//GO:0032774//GO:0009889//GO:0019219//GO:0016070//GO:1901360//GO:0019222//GO:0034645//GO:0031323//GO:0006351//GO:0046483//GO:0043170//GO:1901362//GO:0031326//GO:0010556//GO:0071704//GO:0044238//GO:0018130//GO:1903506//GO:…	cellular biosynthetic process//regulation of RNA metabolic process//nucleobase-containing compound biosynthetic process//organic substance biosynthetic process//cellular nitrogen compound metabolic process//macromolecule biosynthetic process//regulation of biological process//regulation of RNA biosynthetic process//cellular process//regulation of transcription, DNA-templated//biological regulatio…	--	--	GO:1901363//GO:0046872//GO:0005488//GO:0046914//GO:0003677//GO:0003700//GO:0043167//GO:0001071//GO:0097159//GO:0003676//GO:0003674//GO:0043565//GO:0043169//GO:0008270	heterocyclic compound binding//metal ion binding//binding//transition metal ion binding//DNA binding//transcription factor activity, sequence-specific DNA binding//ion binding//nucleic acid binding transcription factor activity//organic cyclic compound binding//nucleic acid binding//molecular_function//sequence-specific DNA binding//cation binding//zinc ion binding	Os06g0553200	http://www.genome.jp/dbget-bin/www_bget?osa:4341274	-	Os06g0553200 protein; Protodermal factor-like; Protodermal factor-like protein; cDNA clone:001-035-C12, full insert sequence; cDNA clone:006-304-A03, full insert sequence; cDNA clone:006-310-E03, full insert sequence; cDNA clone:J033068F09, full insert sequence [Source:UniProtKB/TrEMBL;Acc:Q5Z9D5]
OS04G0352400	79.8283	546.01	-2.77396	8.22813e-93	2.49504e-89	Down	Yes	GO:0009987//GO:0008150//GO:0006457	cellular process//biological_process//protein folding	--	--	GO:0005488//GO:0003674//GO:0005515	binding//molecular_function//protein binding	Os04g0352400; K09571 FK506-binding protein 4/5 [EC:5.2.1.8]	http://www.genome.jp/dbget-bin/www_bget?osa:4335556	-	FK506-binding protein; OSJNBa0091C07.4 protein; Os04g0352400 protein; cDNA clone:J023123G09, full insert sequence [Source:UniProtKB/TrEMBL;Acc:Q9XFE4]
OS03G0808500	7.05489	48.9304	-2.79404	8.36395e-10	9.67206e-08	Down	Yes	--	--	GO:0005575//GO:0044423//GO:0019012//GO:0019033	cellular_component//virion part//virion//viral tegument	--	--	Os03g0808500	http://www.genome.jp/dbget-bin/www_bget?osa:4334518	-	Os03g0808500 protein; Protease inhibitor/seed storage/LTP family protein, expressed [Source:UniProtKB/TrEMBL;Acc:Q10BQ3]
OS11G0115350	3.62278	25.1328	-2.7944	1.08653e-05	0.000552187	Down	Yes	--	--	--	--	--	--	Os12g0115000	http://www.genome.jp/dbget-bin/www_bget?osa:4351317	-	Non-specific lipid-transfer protein 2A [Source:UniProtKB/Swiss-Prot;Acc:Q7XJ39]
OS05G0366900	5.0846	36.6782	-2.85071	8.1e-08	6.80248e-06	Down	Yes	GO:0034654//GO:0044249//GO:0051252//GO:0006357//GO:1901576//GO:0034641//GO:0009059//GO:0050789//GO:2001141//GO:0044271//GO:0019438//GO:0080090//GO:0009987//GO:0065007//GO:0006355//GO:0009889//GO:0019219//GO:0010467//GO:0032774//GO:1901360//GO:0019222//GO:0016070//GO:0034645//GO:0043170//GO:1901362//GO:0006351//GO:0031323//GO:0046483//GO:0031326//GO:0010556//GO:0060255//GO:0006366//GO:0009058//GO:…	nucleobase-containing compound biosynthetic process//cellular biosynthetic process//regulation of RNA metabolic process//regulation of transcription from RNA polymerase II promoter//organic substance biosynthetic process//cellular nitrogen compound metabolic process//macromolecule biosynthetic process//regulation of biological process//regulation of RNA biosynthetic process//cellular nitrogen com…	GO:0005634//GO:0043234//GO:0016021//GO:0005622//GO:0005623//GO:0005575//GO:0005654//GO:0071944//GO:0005886//GO:0044428//GO:0031974//GO:0016020//GO:0044446//GO:0043226//GO:0043233//GO:0044425//GO:0044422//GO:0016592//GO:0044424//GO:0043229//GO:0044451//GO:0070013//GO:0043231//GO:0044464//GO:0031981//GO:0032991//GO:0043227//GO:0031224	nucleus//protein complex//integral component of membrane//intracellular//cell//cellular_component//nucleoplasm//cell periphery//plasma membrane//nuclear part//membrane-enclosed lumen//membrane//intracellular organelle part//organelle//organelle lumen//membrane part//organelle part//mediator complex//intracellular part//intracellular organelle//nucleoplasm part//intracellular organelle lumen//intr…	GO:0000989//GO:0003712//GO:0000988//GO:0090599//GO:0004553//GO:0015926//GO:0016798//GO:0001076//GO:0004564//GO:0003824//GO:0016787//GO:0001104//GO:0004575//GO:0003674	transcription factor activity, transcription factor binding//transcription cofactor activity//transcription factor activity, protein binding//alpha-glucosidase activity//hydrolase activity, hydrolyzing O-glycosyl compounds//glucosidase activity//hydrolase activity, acting on glycosyl bonds//transcription factor activity, RNA polymerase II transcription factor binding//beta-fructofuranosidase acti…	Os05g0366900	http://www.genome.jp/dbget-bin/www_bget?osa:4338562	-	Os05g0366900 protein; Putative uncharacterized protein OSJNBa0090H02.14; cDNA clone:002-133-B01, full insert sequence [Source:UniProtKB/TrEMBL;Acc:Q60DX5]
OS01G0223300	3.24143	24.5045	-2.91834	9.29424e-06	0.000483141	Down	Yes	GO:0009058//GO:0080090//GO:0060255//GO:0006366//GO:0019438//GO:0044271//GO:1903506//GO:0006355//GO:0065007//GO:0018130//GO:0044238//GO:0009987//GO:0071704//GO:0050789//GO:2001141//GO:0006357//GO:0010556//GO:0009059//GO:0034641//GO:1901576//GO:0034654//GO:0051252//GO:0044249//GO:0031326//GO:1901362//GO:0090304//GO:0043170//GO:0010468//GO:0046483//GO:0006351//GO:0031323//GO:0006139//GO:0006807//GO:…	biosynthetic process//regulation of primary metabolic process//regulation of macromolecule metabolic process//transcription from RNA polymerase II promoter//aromatic compound biosynthetic process//cellular nitrogen compound biosynthetic process//regulation of nucleic acid-templated transcription//regulation of transcription, DNA-templated//biological regulation//heterocycle biosynthetic process//…	GO:0044428//GO:0044451//GO:0031974//GO:0043229//GO:0005654//GO:0005623//GO:0005575//GO:0005622//GO:0016592//GO:0044424//GO:0005634//GO:0043234//GO:0043227//GO:0044422//GO:0043233//GO:0032991//GO:0044464//GO:0044446//GO:0031981//GO:0043226//GO:0070013//GO:0043231	nuclear part//nucleoplasm part//membrane-enclosed lumen//intracellular organelle//nucleoplasm//cell//cellular_component//intracellular//mediator complex//intracellular part//nucleus//protein complex//membrane-bounded organelle//organelle part//organelle lumen//macromolecular complex//cell part//intracellular organelle part//nuclear lumen//organelle//intracellular organelle lumen//intracellular me…	GO:0001104//GO:0005515//GO:0000988//GO:0005488//GO:0003712//GO:0000989//GO:0001076//GO:0003674	RNA polymerase II transcription cofactor activity//protein binding//transcription factor activity, protein binding//binding//transcription cofactor activity//transcription factor activity, transcription factor binding//transcription factor activity, RNA polymerase II transcription factor binding//molecular_function	--	--	-	Os01g0223300 protein; Putative uncharacterized protein P0417G05.7; Putative uncharacterized protein P0443E05.24; Uncharacterized protein [Source:UniProtKB/TrEMBL;Acc:Q5NAP2]
OS01G0293100	4.13124	32.3585	-2.9695	2.83e-07	2.07624e-05	Down	Yes	--	--	--	--	GO:0003674//GO:0005515//GO:0005488//GO:0046983	molecular_function//protein binding//binding//protein dimerization activity	--	--	-	Os01g0293100 protein; Putative bHLH transcription factor [Source:UniProtKB/TrEMBL;Acc:Q5JNS0]
OS09G0323500	5.97441	47.9094	-3.00344	3.39974e-10	4.0694e-08	Down	Yes	--	--	--	--	--	--	--	--	-	Os09g0323500 protein; Putative uncharacterized protein OSJNBb0024J13.25; cDNA clone:J023109A10, full insert sequence [Source:UniProtKB/TrEMBL;Acc:Q6K2D5]
OS01G0131450	2.22451	18.0642	-3.02157	0.000110606	0.00419242	Down	Yes	GO:0097659//GO:0044260//GO:0050794//GO:0008150//GO:0006725//GO:0051171//GO:2000112//GO:0044237//GO:0008152//GO:0006807//GO:0006139//GO:0010468//GO:0090304//GO:0031326//GO:0010556//GO:0071704//GO:0044238//GO:0018130//GO:1903506//GO:0060255//GO:0009058//GO:0010467//GO:0032774//GO:0009889//GO:0019219//GO:0016070//GO:1901360//GO:0019222//GO:0034645//GO:0031323//GO:0006351//GO:0046483//GO:0043170//GO:…	nucleic acid-templated transcription//cellular macromolecule metabolic process//regulation of cellular process//biological_process//cellular aromatic compound metabolic process//regulation of nitrogen compound metabolic process//regulation of cellular macromolecule biosynthetic process//cellular metabolic process//metabolic process//nitrogen compound metabolic process//nucleobase-containing compo…	GO:0016020//GO:0005575	membrane//cellular_component	GO:0003674//GO:0003700//GO:0001071	molecular_function//transcription factor activity, sequence-specific DNA binding//nucleic acid binding transcription factor activity	--	--	-	-
OS09G0455300	2.16096	18.2213	-3.07588	9.1092e-05	0.00355142	Down	Yes	--	--	--	--	GO:0046983//GO:0005488//GO:0005515//GO:0003674	protein dimerization activity//binding//protein binding//molecular_function	--	--	-	Basic helix-loop-helix (BHLH)-like protein; Os09g0455300 protein; cDNA clone:001-012-F09, full insert sequence; cDNA clone:J023048E05, full insert sequence [Source:UniProtKB/TrEMBL;Acc:Q67TR8]
OS02G0532800	2.66942	23.6405	-3.14667	6.77155e-06	0.000365222	Down	Yes	--	--	--	--	--	--	--	--	-	Os02g0532800 protein; Putative uncharacterized protein P0605D08.30 [Source:UniProtKB/TrEMBL;Acc:Q6ESE7]
OS01G0609300	3.7499	33.7722	-3.17091	6.78567e-08	5.82351e-06	Down	Yes	GO:0006950//GO:0033554//GO:0043170//GO:0046483//GO:0009308//GO:0044403//GO:0006281//GO:1901360//GO:0051817//GO:0051179//GO:0044003//GO:0019048//GO:0065007//GO:0009987//GO:0035821//GO:0050789//GO:0006310//GO:0034641//GO:1901564//GO:0044106//GO:0050896//GO:0044068//GO:0090304//GO:0051234//GO:0019054//GO:0006139//GO:0006807//GO:0016032//GO:0008152//GO:0044237//GO:0044763//GO:0051704//GO:0006725//GO:…	response to stress//cellular response to stress//macromolecule metabolic process//heterocycle metabolic process//amine metabolic process//symbiosis, encompassing mutualism through parasitism//DNA repair//organic cyclic compound metabolic process//modification of morphology or physiology of other organism involved in symbiotic interaction//localization//modification by symbiont of host morphology …	GO:0016020//GO:0005575	membrane//cellular_component	GO:0098772//GO:0097159//GO:0016818//GO:0043167//GO:0016740//GO:0004386//GO:0017111//GO:0097367//GO:0036094//GO:0009378//GO:0032555//GO:0016887//GO:0005524//GO:0016772//GO:0016462//GO:0017076//GO:0016791//GO:0005488//GO:0043168//GO:0016788//GO:0003678//GO:0030554//GO:1901363//GO:0035639//GO:0032561//GO:0019001//GO:0001882//GO:0016301//GO:0003723//GO:0000166//GO:0032549//GO:0005525//GO:0032550//GO:…	molecular function regulator//organic cyclic compound binding//hydrolase activity, acting on acid anhydrides, in phosphorus-containing anhydrides//ion binding//transferase activity//helicase activity//nucleoside-triphosphatase activity//carbohydrate derivative binding//small molecule binding//four-way junction helicase activity//purine ribonucleotide binding//ATPase activity//ATP binding//transfe…	--	--	-	Pleiotropic drug resistance protein 3 [Source:UniProtKB/Swiss-Prot;Acc:Q0JLC5]
OS04G0363700	3.7499	33.8507	-3.17426	6.46618e-08	5.58445e-06	Down	Yes	GO:0044237//GO:0008152//GO:0051171//GO:2000112//GO:0006725//GO:0090304//GO:0006139//GO:0006807//GO:0010468//GO:0097659//GO:0009607//GO:0008150//GO:0044260//GO:0050794//GO:0060255//GO:0009058//GO:0044238//GO:0071704//GO:1903506//GO:0018130//GO:0031326//GO:0010556//GO:0034645//GO:0043170//GO:1901362//GO:0006351//GO:0031323//GO:0046483//GO:0009889//GO:0019219//GO:0010467//GO:0032774//GO:1901360//GO:…	cellular metabolic process//metabolic process//regulation of nitrogen compound metabolic process//regulation of cellular macromolecule biosynthetic process//cellular aromatic compound metabolic process//nucleic acid metabolic process//nucleobase-containing compound metabolic process//nitrogen compound metabolic process//regulation of gene expression//nucleic acid-templated transcription//response…	--	--	GO:0003674//GO:0003676//GO:0003697//GO:0097159//GO:0003677//GO:1901363//GO:0005488	molecular_function//nucleic acid binding//single-stranded DNA binding//organic cyclic compound binding//DNA binding//heterocyclic compound binding//binding	Os05g0509700	http://www.genome.jp/dbget-bin/www_bget?osa:4339275	-	Os04g0363700 protein [Source:UniProtKB/TrEMBL;Acc:Q0JDX1]
OS12G0169000	2.35163	23.0122	-3.29067	6.10861e-06	0.000334088	Down	Yes	--	--	--	--	GO:0003824//GO:0016874//GO:0003674//GO:0016879//GO:0016884	catalytic activity//ligase activity//molecular_function//ligase activity, forming carbon-nitrogen bonds//carbon-nitrogen ligase activity, with glutamine as amido-N-donor	--	--	-	Amidase family protein, expressed [Source:UniProtKB/TrEMBL;Acc:Q2QX53]
OS03G0663900	4.32191	42.7257	-3.30536	6.6855e-10	7.8e-08	Down	Yes	--	--	--	--	--	--	--	--	-	-
OS02G0678300	2.22451	22.9337	-3.36591	5.23908e-06	0.000292392	Down	Yes	GO:0008610//GO:0016114//GO:0009987//GO:0044711//GO:0016117//GO:0016108//GO:1901576//GO:0016109//GO:0044249//GO:0006720//GO:0044255//GO:0044763//GO:0042440//GO:0046148//GO:0008152//GO:0044237//GO:0008299//GO:0008150//GO:0016116//GO:0044238//GO:0071704//GO:0009058//GO:0006629//GO:0055114//GO:0006721//GO:0044699//GO:0044710	lipid biosynthetic process//terpenoid biosynthetic process//cellular process//single-organism biosynthetic process//carotenoid biosynthetic process//tetraterpenoid metabolic process//organic substance biosynthetic process//tetraterpenoid biosynthetic process//cellular biosynthetic process//isoprenoid metabolic process//cellular lipid metabolic process//single-organism cellular process//pigment me…	--	--	GO:0050662//GO:0097159//GO:0048037//GO:0043167//GO:0036094//GO:0016705//GO:0016614//GO:0005488//GO:0043168//GO:1901363//GO:0000166//GO:0003674//GO:1901265//GO:0050660//GO:0003824//GO:0016491	coenzyme binding//organic cyclic compound binding//cofactor binding//ion binding//small molecule binding//oxidoreductase activity, acting on paired donors, with incorporation or reduction of molecular oxygen//oxidoreductase activity, acting on CH-OH group of donors//binding//anion binding//heterocyclic compound binding//nucleotide binding//molecular_function//nucleoside phosphate binding//flavin …	--	--	-	Putative uncharacterized protein [Source:UniProtKB/TrEMBL;Acc:B9F1S9]
OS05G0518300	1.77961	18.8496	-3.4049	3.35789e-05	0.0015023	Down	Yes	GO:0051301//GO:0022402//GO:0007049//GO:0007017//GO:0009987//GO:0071840//GO:0000910//GO:0044710//GO:0044699//GO:0006629//GO:0071704//GO:0044238//GO:0000226//GO:0006996//GO:0008150//GO:1902589//GO:0044763//GO:0007010//GO:0008152//GO:0016043	cell division//cell cycle process//cell cycle//microtubule-based process//cellular process//cellular component organization or biogenesis//cytokinesis//single-organism metabolic process//single-organism process//lipid metabolic process//organic substance metabolic process//primary metabolic process//microtubule cytoskeleton organization//organelle organization//biological_process//single-organism…	--	--	GO:0016788//GO:0005488//GO:0032403//GO:0015631//GO:0003824//GO:0044877//GO:0016787//GO:0005515//GO:0003674//GO:0008092//GO:0008017	hydrolase activity, acting on ester bonds//binding//protein complex binding//tubulin binding//catalytic activity//macromolecular complex binding//hydrolase activity//protein binding//molecular_function//cytoskeletal protein binding//microtubule binding	--	--	-	Os05g0518300 protein; Putative GDSL-like lipase/hydrolase; cDNA clone:006-208-D08, full insert sequence [Source:UniProtKB/TrEMBL;Acc:Q75II0]
OS05G0130200	1.6525	17.9857	-3.44413	4.72107e-05	0.00203543	Down	Yes	--	--	--	--	--	--	Os05g0130200	http://www.genome.jp/dbget-bin/www_bget?osa:9270441	-	Os05g0130200 protein [Source:UniProtKB/TrEMBL;Acc:C7J2U1]
OS01G0378100	1.97028	21.9912	-3.48045	6.27721e-06	0.000341939	Down	Yes	GO:0008152//GO:0008150//GO:0055114//GO:0044710//GO:0006979//GO:0044699//GO:0006950//GO:0050896	metabolic process//biological_process//oxidation-reduction process//single-organism metabolic process//response to oxidative stress//single-organism process//response to stress//response to stimulus	--	--	GO:0004601//GO:0016684//GO:0003674//GO:0003824//GO:0016491//GO:0016209//GO:0020037//GO:0097159//GO:1901363//GO:0046906//GO:0005488	peroxidase activity//oxidoreductase activity, acting on peroxide as acceptor//molecular_function//catalytic activity//oxidoreductase activity//antioxidant activity//heme binding//organic cyclic compound binding//heterocyclic compound binding//tetrapyrrole binding//binding	--	--	-	-
OS07G0418600	2.35163	27.1748	-3.53054	4.48618e-07	3.16362e-05	Down	Yes	--	--	GO:0005575//GO:0016020	cellular_component//membrane	--	--	Os07g0418700	http://www.genome.jp/dbget-bin/www_bget?osa:4343034	-	Os07g0418600 protein; Putative uncharacterized protein OJ1123_B01.104; Putative uncharacterized protein P0025D09.120; cDNA clone:001-205-D07, full insert sequence [Source:UniProtKB/TrEMBL;Acc:Q8H5X2]
OS06G0134466	1.97028	25.5255	-3.69546	6.72844e-07	4.5792e-05	Down	Yes	--	--	--	--	--	--	--	--	-	Putative uncharacterized protein P0001H02.12 [Source:UniProtKB/TrEMBL;Acc:Q5VNV4]
OS03G0371600	1.6525	23.4049	-3.82409	1.50513e-06	9.61979e-05	Down	Yes	--	--	--	--	--	--	--	--	-	Expressed protein; Os03g0371600 protein; Putative uncharacterized protein OSJNBb0097F01.17 [Source:UniProtKB/TrEMBL;Acc:Q84TR9]
OS06G0134300	1.08048	17.2003	-3.99269	2.95639e-05	0.00134472	Down	Yes	GO:0034645//GO:0046483//GO:0043170//GO:1901360//GO:0009987//GO:0044249//GO:0009059//GO:0034641//GO:1901576//GO:0006725//GO:0008152//GO:0044237//GO:0006807//GO:0006139//GO:0090304//GO:0044260//GO:0008150//GO:0006259//GO:0044238//GO:0071704//GO:0009058//GO:0006260	cellular macromolecule biosynthetic process//heterocycle metabolic process//macromolecule metabolic process//organic cyclic compound metabolic process//cellular process//cellular biosynthetic process//macromolecule biosynthetic process//cellular nitrogen compound metabolic process//organic substance biosynthetic process//cellular aromatic compound metabolic process//metabolic process//cellular me…	GO:0043226//GO:0005634//GO:0005623//GO:0005575//GO:0005622//GO:0043227//GO:0043231//GO:0044464//GO:0043229//GO:0044424	organelle//nucleus//cell//cellular_component//intracellular//membrane-bounded organelle//intracellular membrane-bounded organelle//cell part//intracellular organelle//intracellular part	GO:0043167//GO:0016818//GO:0097159//GO:0097367//GO:0036094//GO:0003677//GO:0017076//GO:0005524//GO:0032555//GO:1901363//GO:0030554//GO:0043168//GO:0005488//GO:0000166//GO:0001882//GO:0035639//GO:0032550//GO:0003674//GO:0032549//GO:0016817//GO:0032553//GO:0032559//GO:0003824//GO:0001883//GO:0016787//GO:1901265//GO:0003676	ion binding//hydrolase activity, acting on acid anhydrides, in phosphorus-containing anhydrides//organic cyclic compound binding//carbohydrate derivative binding//small molecule binding//DNA binding//purine nucleotide binding//ATP binding//purine ribonucleotide binding//heterocyclic compound binding//adenyl nucleotide binding//anion binding//binding//nucleotide binding//nucleoside binding//purine…	--	--	-	Os06g0134300 protein; Putative uncharacterized protein P0001H02.9 [Source:UniProtKB/TrEMBL;Acc:Q5VNV6]
OS02G0147600	0	15.8651	-4.05668	5.60024e-05	0.00234052	Down	Yes	GO:1903506//GO:0018130//GO:0044238//GO:0071704//GO:0009058//GO:0060255//GO:0010556//GO:0031326//GO:0010468//GO:0006807//GO:0006139//GO:0090304//GO:2000112//GO:0051171//GO:0006725//GO:0008152//GO:0044237//GO:0050794//GO:0044260//GO:0008150//GO:0097659//GO:0065007//GO:0006355//GO:0009987//GO:0080090//GO:0044271//GO:0019438//GO:0050789//GO:2001141//GO:0034641//GO:0009059//GO:1901576//GO:0051252//GO:…	regulation of nucleic acid-templated transcription//heterocycle biosynthetic process//primary metabolic process//organic substance metabolic process//biosynthetic process//regulation of macromolecule metabolic process//regulation of macromolecule biosynthetic process//regulation of cellular biosynthetic process//regulation of gene expression//nitrogen compound metabolic process//nucleobase-contai…	GO:0043656//GO:0033648//GO:0043657//GO:0044217//GO:0018995//GO:0044215//GO:0005575//GO:0033646//GO:0033647//GO:0042025//GO:0044216//GO:0033643	intracellular region of host//host intracellular membrane-bounded organelle//host cell//other organism part//host//other organism//cellular_component//host intracellular part//host intracellular organelle//host cell nucleus//other organism cell//host cell part	GO:0003674//GO:0003700//GO:0001071	molecular_function//transcription factor activity, sequence-specific DNA binding//nucleic acid binding transcription factor activity	Os02g0147600	http://www.genome.jp/dbget-bin/www_bget?osa:4328293	-	Os02g0147600 protein; Putative uncharacterized protein OJ1008_C03.25-1; Putative uncharacterized protein P0479D12.4-1; cDNA clone:J023078J22, full insert sequence [Source:UniProtKB/TrEMBL;Acc:Q6Z2Y4]
OS07G0523100	10.9955	188.496	-4.09955	4.3358e-44	5.37857e-41	Down	Yes	GO:0043603//GO:0044249//GO:0044699//GO:1901576//GO:1901564//GO:0034641//GO:0009059//GO:0044267//GO:0043604//GO:0044765//GO:0044271//GO:0006412//GO:0043043//GO:0009058//GO:0071704//GO:0009987//GO:0044238//GO:0019538//GO:1902578//GO:0006518//GO:0010467//GO:0051179//GO:0008150//GO:0006810//GO:0044260//GO:0034645//GO:0044237//GO:0055085//GO:0008152//GO:1901566//GO:0044763//GO:0051234//GO:0043170//GO:…	cellular amide metabolic process//cellular biosynthetic process//single-organism process//organic substance biosynthetic process//organonitrogen compound metabolic process//cellular nitrogen compound metabolic process//macromolecule biosynthetic process//cellular protein metabolic process//amide biosynthetic process//single-organism transport//cellular nitrogen compound biosynthetic process//tran…	GO:0030529//GO:0005622//GO:0005575//GO:0005623//GO:0044424//GO:0043229//GO:0043232//GO:0043228//GO:0016020//GO:0044464//GO:0005737//GO:0043226//GO:0044444//GO:0032991//GO:0005840//GO:1990904	intracellular ribonucleoprotein complex//intracellular//cellular_component//cell//intracellular part//intracellular organelle//intracellular non-membrane-bounded organelle//non-membrane-bounded organelle//membrane//cell part//cytoplasm//organelle//cytoplasmic part//macromolecular complex//ribosome//ribonucleoprotein complex	GO:0003735//GO:0003674//GO:0005198	structural constituent of ribosome//molecular_function//structural molecule activity	--	--	-	Os07g0450000 protein; Os07g0523500 protein; Putative 60S ribosomal protein L44; cDNA clone:001-121-E03, full insert sequence; cDNA clone:J033073H17, full insert sequence [Source:UniProtKB/TrEMBL;Acc:Q8H5N0]
OS11G0291475	7.37268	131.319	-4.15474	1.93096e-31	1.38679e-28	Down	Yes	GO:0008152//GO:0008150//GO:0071704//GO:0044238//GO:0005975	metabolic process//biological_process//organic substance metabolic process//primary metabolic process//carbohydrate metabolic process	--	--	GO:0003674//GO:0003824//GO:0016787//GO:0004553//GO:0016798	molecular_function//catalytic activity//hydrolase activity//hydrolase activity, hydrolyzing O-glycosyl compounds//hydrolase activity, acting on glycosyl bonds	--	--	-	-
OS03G0745000	3.11432	55.9205	-4.16639	2.59104e-14	4.9449e-12	Down	Yes	GO:0044260//GO:0050794//GO:0008150//GO:0097659//GO:0006807//GO:0006139//GO:0010468//GO:0090304//GO:2000112//GO:0051171//GO:0006725//GO:0044237//GO:0008152//GO:0010556//GO:0031326//GO:0044238//GO:0071704//GO:1903506//GO:0018130//GO:0060255//GO:0006366//GO:0009058//GO:0016070//GO:1901360//GO:0019222//GO:0010467//GO:0032774//GO:0009889//GO:0019219//GO:0006351//GO:0031323//GO:0046483//GO:0043170//GO:…	cellular macromolecule metabolic process//regulation of cellular process//biological_process//nucleic acid-templated transcription//nitrogen compound metabolic process//nucleobase-containing compound metabolic process//regulation of gene expression//nucleic acid metabolic process//regulation of cellular macromolecule biosynthetic process//regulation of nitrogen compound metabolic process//cellula…	GO:0031981//GO:0044464//GO:0070013//GO:0043231//GO:0043227//GO:0031224//GO:0032991//GO:0044424//GO:0016592//GO:0044451//GO:0043229//GO:0044446//GO:0043226//GO:0016020//GO:0044422//GO:0044425//GO:0043233//GO:0016021//GO:0005622//GO:0005623//GO:0005575//GO:0043234//GO:0005634//GO:0031974//GO:0044428//GO:0005654	nuclear lumen//cell part//intracellular organelle lumen//intracellular membrane-bounded organelle//membrane-bounded organelle//intrinsic component of membrane//macromolecular complex//intracellular part//mediator complex//nucleoplasm part//intracellular organelle//intracellular organelle part//organelle//membrane//organelle part//membrane part//organelle lumen//integral component of membrane//int…	GO:0043565//GO:0003674//GO:0003676//GO:0001104//GO:0003677//GO:0097159//GO:0001076//GO:0003700//GO:0001071//GO:0005488//GO:0000988//GO:1901363//GO:0000989//GO:0003712	sequence-specific DNA binding//molecular_function//nucleic acid binding//RNA polymerase II transcription cofactor activity//DNA binding//organic cyclic compound binding//transcription factor activity, RNA polymerase II transcription factor binding//transcription factor activity, sequence-specific DNA binding//nucleic acid binding transcription factor activity//binding//transcription factor activi…	Os03g0745000; K09419 heat shock transcription factor, other eukaryote	http://www.genome.jp/dbget-bin/www_bget?osa:4334080	-	-
OS11G0162700	1.14404	20.5775	-4.16886	3.8117e-06	0.000221802	Down	Yes	--	--	--	--	--	--	--	--	-	-
OS05G0208500	3.7499	68.3298	-4.18759	3.43147e-17	8.51348e-15	Down	Yes	--	--	--	--	--	--	Os05g0208500	http://www.genome.jp/dbget-bin/www_bget?osa:4338085	-	Putative uncharacterized protein [Source:UniProtKB/TrEMBL;Acc:B9FN23]
OS10G0148700	2.22451	41.5476	-4.2232	4.46309e-11	5.91272e-09	Down	Yes	--	--	--	--	--	--	Os10g0148700	http://www.genome.jp/dbget-bin/www_bget?osa:4348112	-	Expressed protein; Os10g0148700 protein; Putative proline-rich protein; cDNA clone:J023100N02, full insert sequence [Source:UniProtKB/TrEMBL;Acc:Q7XGT6]
OS05G0124600	1.33471	26.8607	-4.3309	9.91734e-08	8.15223e-06	Down	Yes	--	--	--	--	GO:0005488//GO:0003674//GO:0005515	binding//molecular_function//protein binding	--	--	-	Putative uncharacterized protein [Source:UniProtKB/TrEMBL;Acc:B9FM85]
OS08G0240200	2.0974	44.2965	-4.40052	6.58619e-12	1e-09	Down	Yes	GO:0023051//GO:0051716//GO:0008150//GO:0050794//GO:0051056//GO:0044763//GO:0044699//GO:0007165//GO:0009966//GO:0044700//GO:0035556//GO:0007264//GO:0010646//GO:0007154//GO:0048583//GO:0050896//GO:0009987//GO:0065007//GO:0023052//GO:0050789//GO:1902531	regulation of signaling//cellular response to stimulus//biological_process//regulation of cellular process//regulation of small GTPase mediated signal transduction//single-organism cellular process//single-organism process//signal transduction//regulation of signal transduction//single organism signaling//intracellular signal transduction//small GTPase mediated signal transduction//regulation of …	GO:0044464//GO:0005622//GO:0005575//GO:0005623	cell part//intracellular//cellular_component//cell	GO:0003674//GO:0005085//GO:0098772	molecular_function//guanyl-nucleotide exchange factor activity//molecular function regulator	Os08g0240500	http://www.genome.jp/dbget-bin/www_bget?osa:9268589	-	Os08g0240500 protein [Source:UniProtKB/TrEMBL;Acc:C7J5L0]
OS01G0868900	1.39827	30.3164	-4.43839	1.26568e-08	1.21625e-06	Down	Yes	GO:0009892//GO:0065009//GO:0019222//GO:0048519//GO:0043170//GO:0043086//GO:0050789//GO:0065007//GO:0050790//GO:0006508//GO:0008150//GO:0008152//GO:0044092//GO:0019538//GO:0071704//GO:0044238	negative regulation of metabolic process//regulation of molecular function//regulation of metabolic process//negative regulation of biological process//macromolecule metabolic process//negative regulation of catalytic activity//regulation of biological process//biological regulation//regulation of catalytic activity//proteolysis//biological_process//metabolic process//negative regulation of molec…	--	--	GO:0008236//GO:0005488//GO:0003674//GO:0042802//GO:0004252//GO:0070011//GO:0017171//GO:0003824//GO:0016787//GO:0008233//GO:0005515//GO:0004175	serine-type peptidase activity//binding//molecular_function//identical protein binding//serine-type endopeptidase activity//peptidase activity, acting on L-amino acid peptides//serine hydrolase activity//catalytic activity//hydrolase activity//peptidase activity//protein binding//endopeptidase activity	--	--	-	Os01g0868900 protein; Putative subtilisin-like protease [Source:UniProtKB/TrEMBL;Acc:Q8S1N3]
OS01G0783800	0	14.2157	-4.48328	9.43257e-05	0.00365141	Down	Yes	GO:0032774//GO:0010467//GO:0019219//GO:0009889//GO:0016070//GO:0019222//GO:1901360//GO:0034645//GO:0046483//GO:0031323//GO:0006351//GO:1901362//GO:0009856//GO:0043170//GO:0051252//GO:0036211//GO:0044249//GO:0034654//GO:0007154//GO:0034641//GO:0009059//GO:1901576//GO:0044702//GO:2001141//GO:0050789//GO:0016310//GO:0044267//GO:0065007//GO:0006355//GO:0006468//GO:0006793//GO:0009987//GO:0080090//GO:…	RNA biosynthetic process//gene expression//regulation of nucleobase-containing compound metabolic process//regulation of biosynthetic process//RNA metabolic process//regulation of metabolic process//organic cyclic compound metabolic process//cellular macromolecule biosynthetic process//heterocycle metabolic process//regulation of cellular metabolic process//transcription, DNA-templated//organic c…	GO:0044216//GO:0033643//GO:0033647//GO:0042025//GO:0033646//GO:0044215//GO:0005575//GO:0018995//GO:0044217//GO:0043656//GO:0043657//GO:0033648	other organism cell//host cell part//host intracellular organelle//host cell nucleus//host intracellular part//other organism//cellular_component//host//other organism part//intracellular region of host//host cell//host intracellular membrane-bounded organelle	GO:0036094//GO:0097367//GO:0016773//GO:0016740//GO:0003700//GO:0001071//GO:0043167//GO:0097159//GO:1901363//GO:0030554//GO:0005488//GO:0043168//GO:0004674//GO:0017076//GO:0016772//GO:0005524//GO:0032555//GO:0032550//GO:0003674//GO:0032549//GO:0000166//GO:0016301//GO:0001882//GO:0035639//GO:0003824//GO:1901265//GO:0001883//GO:0004672//GO:0032553//GO:0032559	small molecule binding//carbohydrate derivative binding//phosphotransferase activity, alcohol group as acceptor//transferase activity//transcription factor activity, sequence-specific DNA binding//nucleic acid binding transcription factor activity//ion binding//organic cyclic compound binding//heterocyclic compound binding//adenyl nucleotide binding//binding//anion binding//protein serine/threoni…	--	--	-	Serine/threonine-protein kinase [Source:UniProtKB/TrEMBL;Acc:Q5ZAV5]
OS02G0115700	1.20759	31.9658	-4.72632	3.40296e-09	3.58572e-07	Down	Yes	GO:0008152//GO:0008150//GO:0055114//GO:0044710//GO:0044699	metabolic process//biological_process//oxidation-reduction process//single-organism metabolic process//single-organism process	--	--	GO:0020037//GO:0097159//GO:1901363//GO:0046906//GO:0005488//GO:0004601//GO:0003674//GO:0016684//GO:0016209//GO:0016491//GO:0003824//GO:0004096	heme binding//organic cyclic compound binding//heterocyclic compound binding//tetrapyrrole binding//binding//peroxidase activity//molecular_function//oxidoreductase activity, acting on peroxide as acceptor//antioxidant activity//oxidoreductase activity//catalytic activity//catalase activity	Os02g0115700; K03781 catalase [EC:1.11.1.6]	http://www.genome.jp/dbget-bin/www_bget?osa:4328073	CATA	Catalase isozyme A [Source:UniProtKB/Swiss-Prot;Acc:Q0E4K1]
OS02G0101900	1.27115	33.7722	-4.73163	1.22703e-09	1.39529e-07	Down	Yes	--	--	GO:0005622//GO:0005575//GO:0005623//GO:0043234//GO:0071203//GO:0005737//GO:0044424//GO:0044464//GO:0032991//GO:0044444	intracellular//cellular_component//cell//protein complex//WASH complex//cytoplasm//intracellular part//cell part//macromolecular complex//cytoplasmic part	--	--	--	--	-	-
OS05G0130600	2.0974	56.7059	-4.75682	3.25826e-15	7.00166e-13	Down	Yes	GO:0009987//GO:0044271//GO:0043043//GO:0044711//GO:0044264//GO:0044262//GO:0044267//GO:1901576//GO:1901564//GO:0009059//GO:0034641//GO:0044249//GO:0006073//GO:0043170//GO:1901566//GO:0034645//GO:0005976//GO:0051273//GO:0044085//GO:0044042//GO:0010467//GO:0005975//GO:0006078//GO:0071840//GO:0044238//GO:0009250//GO:0071704//GO:0019538//GO:0009058//GO:0006077//GO:0006412//GO:0043604//GO:0044699//GO:…	cellular process//cellular nitrogen compound biosynthetic process//peptide biosynthetic process//single-organism biosynthetic process//cellular polysaccharide metabolic process//cellular carbohydrate metabolic process//cellular protein metabolic process//organic substance biosynthetic process//organonitrogen compound metabolic process//macromolecule biosynthetic process//cellular nitrogen compoun…	GO:0005622//GO:0005623//GO:0005575//GO:0005840//GO:0043226//GO:0005737//GO:0043228//GO:0043232//GO:0043229//GO:0044424//GO:0030529//GO:1990904//GO:0032991//GO:0044444//GO:0044464	intracellular//cell//cellular_component//ribosome//organelle//cytoplasm//non-membrane-bounded organelle//intracellular non-membrane-bounded organelle//intracellular organelle//intracellular part//intracellular ribonucleoprotein complex//ribonucleoprotein complex//macromolecular complex//cytoplasmic part//cell part	GO:0003735//GO:0005198//GO:0003674	structural constituent of ribosome//structural molecule activity//molecular_function	Os05g0130600	http://www.genome.jp/dbget-bin/www_bget?osa:9266485	-	Os05g0130600 protein; cDNA clone:001-112-H04, full insert sequence [Source:UniProtKB/TrEMBL;Acc:B7E8B6]
OS01G0149400	0	19.8706	-4.82893	2.93523e-06	0.000174903	Down	Yes	--	--	--	--	--	--	--	--	-	Os01g0149400 protein [Source:UniProtKB/TrEMBL;Acc:Q0JQP0]
OS02G0513700	0	14.2157	-4.82942	7.66862e-05	0.00306868	Down	Yes	GO:0043170//GO:0046483//GO:1901360//GO:0009987//GO:0006310//GO:0034641//GO:0032196//GO:0090304//GO:0006139//GO:0006807//GO:0008152//GO:0044237//GO:0044763//GO:0006725//GO:0006259//GO:0008150//GO:0044260//GO:0071704//GO:0044238//GO:0044699//GO:0044710//GO:0006313	macromolecule metabolic process//heterocycle metabolic process//organic cyclic compound metabolic process//cellular process//DNA recombination//cellular nitrogen compound metabolic process//transposition//nucleic acid metabolic process//nucleobase-containing compound metabolic process//nitrogen compound metabolic process//metabolic process//cellular metabolic process//single-organism cellular pro…	--	--	GO:0097159//GO:0003677//GO:0046983//GO:0005488//GO:1901363//GO:0003674//GO:0005515//GO:0003676	organic cyclic compound binding//DNA binding//protein dimerization activity//binding//heterocyclic compound binding//molecular_function//protein binding//nucleic acid binding	--	--	-	-
OS06G0658400	0	14.2943	-4.83737	7.29816e-05	0.00292903	Down	Yes	GO:0044699//GO:0006313//GO:0044710//GO:0044238//GO:0071704//GO:0044260//GO:0008150//GO:0006259//GO:0006807//GO:0006139//GO:0090304//GO:0006725//GO:0044763//GO:0044237//GO:0008152//GO:0034641//GO:0006310//GO:0032196//GO:0009987//GO:1901360//GO:0046483//GO:0043170	single-organism process//transposition, DNA-mediated//single-organism metabolic process//primary metabolic process//organic substance metabolic process//cellular macromolecule metabolic process//biological_process//DNA metabolic process//nitrogen compound metabolic process//nucleobase-containing compound metabolic process//nucleic acid metabolic process//cellular aromatic compound metabolic proce…	--	--	GO:0003676//GO:0005515//GO:0003674//GO:0005488//GO:1901363//GO:0046983//GO:0003677//GO:0097159	nucleic acid binding//protein binding//molecular_function//binding//heterocyclic compound binding//protein dimerization activity//DNA binding//organic cyclic compound binding	--	--	-	-
OS02G0120500	0	21.8341	-4.83934	9.47052e-07	6.22795e-05	Down	Yes	GO:2000112//GO:0051171//GO:0006725//GO:0044237//GO:0034645//GO:0008152//GO:0006351//GO:0031323//GO:0006139//GO:0006807//GO:0010468//GO:0046483//GO:0090304//GO:0043170//GO:1901362//GO:0010467//GO:0032774//GO:0097659//GO:0009889//GO:0019219//GO:0044260//GO:0050794//GO:0016070//GO:0008150//GO:1901360//GO:0019222//GO:0050789//GO:2001141//GO:0044238//GO:0009987//GO:0071704//GO:1903506//GO:0065007//GO:…	regulation of cellular macromolecule biosynthetic process//regulation of nitrogen compound metabolic process//cellular aromatic compound metabolic process//cellular metabolic process//cellular macromolecule biosynthetic process//metabolic process//transcription, DNA-templated//regulation of cellular metabolic process//nucleobase-containing compound metabolic process//nitrogen compound metabolic p…	GO:0044425//GO:0042025//GO:0033647//GO:0032991//GO:0044444//GO:0031224//GO:0044216//GO:0016020//GO:0018995//GO:0033643//GO:0071203//GO:0044217//GO:0044464//GO:0005737//GO:0033648//GO:0043657//GO:0005886//GO:0043656//GO:0071944//GO:0043234//GO:0033646//GO:0044215//GO:0044424//GO:0005622//GO:0016021//GO:0005623//GO:0005575	membrane part//host cell nucleus//host intracellular organelle//macromolecular complex//cytoplasmic part//intrinsic component of membrane//other organism cell//membrane//host//host cell part//WASH complex//other organism part//cell part//cytoplasm//host intracellular membrane-bounded organelle//host cell//plasma membrane//intracellular region of host//cell periphery//protein complex//host intrace…	GO:0003700//GO:0001071//GO:0003674//GO:0005515//GO:0046983//GO:0005488	transcription factor activity, sequence-specific DNA binding//nucleic acid binding transcription factor activity//molecular_function//protein binding//protein dimerization activity//binding	Os02g0120500	http://www.genome.jp/dbget-bin/www_bget?osa:4328113	-	BHLH protein-like; Os02g0120500 protein [Source:UniProtKB/TrEMBL;Acc:Q6YUS3]
OS06G0140200	0	14.5299	-4.86095	6.29205e-05	0.00257446	Down	Yes	--	--	GO:0005737//GO:0005575//GO:0005623//GO:0005622//GO:0044464//GO:0044424	cytoplasm//cellular_component//cell//intracellular//cell part//intracellular part	GO:0036094//GO:0097367//GO:0043167//GO:0097159//GO:1901363//GO:0030554//GO:0016875//GO:0043168//GO:0005488//GO:0004812//GO:0017076//GO:0016876//GO:0005524//GO:0032555//GO:0032550//GO:0003674//GO:0032549//GO:0000166//GO:0016874//GO:0001882//GO:0035639//GO:0003824//GO:1901265//GO:0001883//GO:0032553//GO:0005515//GO:0032559	small molecule binding//carbohydrate derivative binding//ion binding//organic cyclic compound binding//heterocyclic compound binding//adenyl nucleotide binding//ligase activity, forming carbon-oxygen bonds//anion binding//binding//aminoacyl-tRNA ligase activity//purine nucleotide binding//ligase activity, forming aminoacyl-tRNA and related compounds//ATP binding//purine ribonucleotide binding//pu…	--	--	-	Putative HcrVf3 protein [Source:UniProtKB/TrEMBL;Acc:Q5VPE8]
OS11G0608000	0	14.7655	-4.88416	5.42631e-05	0.00228181	Down	Yes	GO:0008150//GO:0044763//GO:0044699//GO:0007018//GO:0009987//GO:0006928//GO:0007017	biological_process//single-organism cellular process//single-organism process//microtubule-based movement//cellular process//movement of cell or subcellular component//microtubule-based process	--	--	GO:0032549//GO:0003674//GO:0032550//GO:0008092//GO:0035639//GO:0000166//GO:0008017//GO:0001882//GO:1901265//GO:0001883//GO:0016787//GO:0003774//GO:0003824//GO:0044877//GO:0003777//GO:0032559//GO:0016817//GO:0005515//GO:0032553//GO:0036094//GO:0097367//GO:0015631//GO:0017111//GO:0016818//GO:0097159//GO:0043167//GO:0043168//GO:0005488//GO:1901363//GO:0030554//GO:0005524//GO:0032403//GO:0032555//GO:…	ribonucleoside binding//molecular_function//purine ribonucleoside binding//cytoskeletal protein binding//purine ribonucleoside triphosphate binding//nucleotide binding//microtubule binding//nucleoside binding//nucleoside phosphate binding//purine nucleoside binding//hydrolase activity//motor activity//catalytic activity//macromolecular complex binding//microtubule motor activity//adenyl ribonucle…	--	--	-	Putative uncharacterized protein [Source:UniProtKB/TrEMBL;Acc:A3BRV4]
OS07G0655800	0	15.5509	-4.95893	3.32015e-05	0.0014903	Down	Yes	GO:0006139//GO:0006807//GO:0090304//GO:0006725//GO:0044237//GO:0008152//GO:0044260//GO:0006259//GO:0008150//GO:0071704//GO:0044238//GO:0006260//GO:0009058//GO:0006270//GO:0006261//GO:0046483//GO:0043170//GO:0034645//GO:1901360//GO:0009987//GO:1901576//GO:0009059//GO:0034641//GO:0044249	nucleobase-containing compound metabolic process//nitrogen compound metabolic process//nucleic acid metabolic process//cellular aromatic compound metabolic process//cellular metabolic process//metabolic process//cellular macromolecule metabolic process//DNA metabolic process//biological_process//organic substance metabolic process//primary metabolic process//DNA replication//biosynthetic process/…	GO:1990904//GO:0043227//GO:0032991//GO:0044464//GO:0043231//GO:0030684//GO:0043229//GO:0044424//GO:0030529//GO:0019012//GO:0043226//GO:0044423//GO:0032040//GO:0019013//GO:0019028//GO:0005622//GO:0005575//GO:0005623//GO:0005634	ribonucleoprotein complex//membrane-bounded organelle//macromolecular complex//cell part//intracellular membrane-bounded organelle//preribosome//intracellular organelle//intracellular part//intracellular ribonucleoprotein complex//virion//organelle//virion part//small-subunit processome//viral nucleocapsid//viral capsid//intracellular//cellular_component//cell//nucleus	GO:0008270//GO:0043169//GO:0003674//GO:0043167//GO:0005488//GO:0046914//GO:0046872	zinc ion binding//cation binding//molecular_function//ion binding//binding//transition metal ion binding//metal ion binding	--	--	-	-
OS01G0784500	0	15.6295	-4.9662	3.16156e-05	0.00142851	Down	Yes	GO:0044237//GO:0008152//GO:0006796//GO:0043170//GO:0006464//GO:0043412//GO:0008150//GO:0044260//GO:0016310//GO:0044267//GO:0071704//GO:0044238//GO:0009987//GO:0019538//GO:0006468//GO:0006793//GO:0036211	cellular metabolic process//metabolic process//phosphate-containing compound metabolic process//macromolecule metabolic process//cellular protein modification process//macromolecule modification//biological_process//cellular macromolecule metabolic process//phosphorylation//cellular protein metabolic process//organic substance metabolic process//primary metabolic process//cellular process//protei…	--	--	GO:0016301//GO:0043167//GO:0001882//GO:0016740//GO:0000166//GO:0097159//GO:0035639//GO:0016773//GO:0003674//GO:0036094//GO:0032550//GO:0097367//GO:0032549//GO:0017076//GO:0032553//GO:0004672//GO:0032555//GO:0016772//GO:0005524//GO:0032559//GO:0030554//GO:1901363//GO:0003824//GO:0004674//GO:0005488//GO:0043168//GO:1901265//GO:0001883	kinase activity//ion binding//nucleoside binding//transferase activity//nucleotide binding//organic cyclic compound binding//purine ribonucleoside triphosphate binding//phosphotransferase activity, alcohol group as acceptor//molecular_function//small molecule binding//purine ribonucleoside binding//carbohydrate derivative binding//ribonucleoside binding//purine nucleotide binding//ribonucleotide …	--	--	-	-
OS08G0460000	2.03384	67.1517	-5.04514	5.56677e-18	1.44688e-15	Down	Yes	--	--	--	--	GO:0045735//GO:0003674	nutrient reservoir activity//molecular_function	--	--	GER5	Germin-like protein 8-14 [Source:UniProtKB/Swiss-Prot;Acc:Q6ZBZ2]
OS12G0578200	1.20759	40.291	-5.06025	2.15045e-11	3e-09	Down	Yes	GO:0043436//GO:0019752//GO:0009987//GO:0046417//GO:0044281//GO:0006082//GO:0044763//GO:0044237//GO:0008152//GO:0008150//GO:0071704//GO:0044710//GO:0044699//GO:0043648	oxoacid metabolic process//carboxylic acid metabolic process//cellular process//chorismate metabolic process//small molecule metabolic process//organic acid metabolic process//single-organism cellular process//cellular metabolic process//metabolic process//biological_process//organic substance metabolic process//single-organism metabolic process//single-organism process//dicarboxylic acid metabol…	--	--	--	--	--	--	-	Chorismate mutase, chloroplast, putative, expressed; Os12g0578200 protein; cDNA clone:001-127-E07, full insert sequence [Source:UniProtKB/TrEMBL;Acc:Q2QN58]
OS11G0170400	0	28.1958	-5.09276	2.0878e-08	1.95131e-06	Down	Yes	--	--	--	--	--	--	--	--	-	Putative uncharacterized protein [Source:UniProtKB/TrEMBL;Acc:B9G9L8]
OS09G0319701	0	18.2213	-5.18755	6.39791e-06	0.000347819	Down	Yes	--	--	--	--	--	--	--	--	-	Os09g0319701 protein [Source:UniProtKB/TrEMBL;Acc:C7J6X7]
OS11G0104933	0	27.8817	-5.19208	2.36778e-08	2.18307e-06	Down	Yes	--	--	--	--	--	--	--	--	-	-
OS02G0147200	0	23.4835	-5.20744	2.98e-07	2.16888e-05	Down	Yes	--	--	GO:0016020//GO:0005575	membrane//cellular_component	GO:0003674//GO:0003824//GO:0016740//GO:0016772	molecular_function//catalytic activity//transferase activity//transferase activity, transferring phosphorus-containing groups	Os02g0146500; K00902 dolichol kinase [EC:2.7.1.108]	http://www.genome.jp/dbget-bin/www_bget?osa:4328285	-	-
OS03G0683500	0	19.4779	-5.28377	2.98275e-06	0.000177347	Down	Yes	GO:0006518//GO:0050794//GO:0044260//GO:0031327//GO:0008150//GO:0017148//GO:0051248//GO:2000112//GO:0051171//GO:0008152//GO:0044237//GO:0010468//GO:0006807//GO:0010558//GO:0031326//GO:0043603//GO:0010556//GO:0032269//GO:0032268//GO:0010629//GO:0043604//GO:0051246//GO:0019538//GO:0071704//GO:0044238//GO:0006412//GO:0009058//GO:0060255//GO:0009892//GO:0010608//GO:0010467//GO:0009889//GO:0051172//GO:…	peptide metabolic process//regulation of cellular process//cellular macromolecule metabolic process//negative regulation of cellular biosynthetic process//biological_process//negative regulation of translation//negative regulation of protein metabolic process//regulation of cellular macromolecule biosynthetic process//regulation of nitrogen compound metabolic process//metabolic process//cellular …	--	--	GO:0003674//GO:0030598//GO:0003824//GO:0016787//GO:0030597//GO:0016798//GO:0016799	molecular_function//rRNA N-glycosylase activity//catalytic activity//hydrolase activity//RNA glycosylase activity//hydrolase activity, acting on glycosyl bonds//hydrolase activity, hydrolyzing N-glycosyl compounds	--	--	-	rRNA N-glycosidase [Source:UniProtKB/TrEMBL;Acc:Q7XZZ7]
OS08G0396700	0	19.635	-5.29536	2.71272e-06	0.00016379	Down	Yes	--	--	--	--	GO:0032555//GO:0017076//GO:0043168//GO:0005488//GO:0030554//GO:1901363//GO:0097159//GO:0043167//GO:0043531//GO:0097367//GO:0036094//GO:0032559//GO:0032553//GO:0001883//GO:1901265//GO:0005198//GO:0001882//GO:0000166//GO:0032549//GO:0032550//GO:0003674	purine ribonucleotide binding//purine nucleotide binding//anion binding//binding//adenyl nucleotide binding//heterocyclic compound binding//organic cyclic compound binding//ion binding//ADP binding//carbohydrate derivative binding//small molecule binding//adenyl ribonucleotide binding//ribonucleotide binding//purine nucleoside binding//nucleoside phosphate binding//structural molecule activity//n…	--	--	-	Os08g0396700 protein [Source:UniProtKB/TrEMBL;Acc:Q0J5W2]
OS01G0888200	0	19.8706	-5.31256	2.3533e-06	0.000144	Down	Yes	--	--	--	--	--	--	--	--	-	-
OS09G0300800	0	20.8131	-5.37942	1.336e-06	8.59916e-05	Down	Yes	--	--	--	--	--	--	--	--	-	Os09g0300800 protein; cDNA clone:001-115-H07, full insert sequence [Source:UniProtKB/TrEMBL;Acc:Q0J2T4]
OS02G0113300	0	21.52	-5.4276	8.75912e-07	5.80207e-05	Down	Yes	GO:0010556//GO:0031326//GO:0071704//GO:0044238//GO:0018130//GO:1903506//GO:0060255//GO:0009058//GO:0010629//GO:0044260//GO:0051253//GO:0050794//GO:0008150//GO:0031327//GO:0045892//GO:0097659//GO:0006807//GO:0006139//GO:0010558//GO:0010468//GO:0090304//GO:0006725//GO:0051171//GO:1902679//GO:2000112//GO:0044237//GO:0008152//GO:1901576//GO:0034641//GO:0009059//GO:0044249//GO:0051252//GO:0034654//GO:…	regulation of macromolecule biosynthetic process//regulation of cellular biosynthetic process//organic substance metabolic process//primary metabolic process//heterocycle biosynthetic process//regulation of nucleic acid-templated transcription//regulation of macromolecule metabolic process//biosynthetic process//negative regulation of gene expression//cellular macromolecule metabolic process//neg…	--	--	GO:0003676//GO:0003674//GO:0005488//GO:1901363//GO:0003677//GO:0097159	nucleic acid binding//molecular_function//binding//heterocyclic compound binding//DNA binding//organic cyclic compound binding	--	--	-	Os02g0113300 protein; Putative uncharacterized protein OJ1399_H05.20 [Source:UniProtKB/TrEMBL;Acc:Q6ZH22]
OS08G0302000	0	38.7202	-5.44345	4.19221e-11	5.60831e-09	Down	Yes	GO:0006950//GO:0050896//GO:0008152//GO:0008150//GO:0055114//GO:0044699//GO:0006979//GO:0044710	response to stress//response to stimulus//metabolic process//biological_process//oxidation-reduction process//single-organism process//response to oxidative stress//single-organism metabolic process	--	--	GO:0097159//GO:0020037//GO:0005488//GO:1901363//GO:0046906//GO:0004601//GO:0003674//GO:0016684//GO:0016491//GO:0016209//GO:0003824	organic cyclic compound binding//heme binding//binding//heterocyclic compound binding//tetrapyrrole binding//peroxidase activity//molecular_function//oxidoreductase activity, acting on peroxide as acceptor//oxidoreductase activity//antioxidant activity//catalytic activity	--	--	-	Class III peroxidase 118; Os08g0302000 protein; Putative Peroxidase 40; Putative peroxidase; cDNA clone:002-115-D11, full insert sequence [Source:UniProtKB/TrEMBL;Acc:Q6UU25]
OS08G0452900	0	22.1483	-5.46912	6.02885e-07	4.1654e-05	Down	Yes	--	--	--	--	--	--	--	--	-	-
OS08G0546300	0	41.312	-5.53693	9.25076e-12	1.32875e-09	Down	Yes	GO:0007010//GO:0016043//GO:0006996//GO:0008150//GO:0071840//GO:0009987	cytoskeleton organization//cellular component organization//organelle organization//biological_process//cellular component organization or biogenesis//cellular process	--	--	GO:0003674//GO:0008092//GO:0005515//GO:0003779//GO:0005488	molecular_function//cytoskeletal protein binding//protein binding//actin binding//binding	--	--	-	Putative osc4 protein; cDNA clone:002-118-E06, full insert sequence; cDNA clone:002-175-C03, full insert sequence [Source:UniProtKB/TrEMBL;Acc:Q6ZFW0]
OS05G0517400	1.90673	89.0643	-5.54568	1.36695e-23	5.92149e-21	Down	Yes	--	--	--	--	--	--	--	--	-	Os05g0517400 protein; Putative uncharacterized protein B1130G10.16; cDNA clone:002-115-H04, full insert sequence [Source:UniProtKB/TrEMBL;Acc:Q75II6]
OS04G0128300	0	23.9547	-5.58224	2.07771e-07	1.59278e-05	Down	Yes	--	--	--	--	GO:0020037//GO:0097159//GO:0003674//GO:0009055//GO:1901363//GO:0046906//GO:0005488	heme binding//organic cyclic compound binding//molecular_function//electron carrier activity//heterocyclic compound binding//tetrapyrrole binding//binding	Os04g0128300	http://www.genome.jp/dbget-bin/www_bget?osa:4334991	-	Os04g0128300 protein; cDNA clone:J013095J19, full insert sequence [Source:UniProtKB/TrEMBL;Acc:Q0JF88]
OS04G0127200	0	26.5465	-5.73045	4.6e-08	4.091e-06	Down	Yes	GO:0019538//GO:0044238//GO:0071704//GO:0008152//GO:0007010//GO:0016043//GO:0006996//GO:0008150//GO:0009987//GO:0006508//GO:0043170//GO:0071840	protein metabolic process//primary metabolic process//organic substance metabolic process//metabolic process//cytoskeleton organization//cellular component organization//organelle organization//biological_process//cellular process//proteolysis//macromolecule metabolic process//cellular component organization or biogenesis	--	--	GO:0008233//GO:0005515//GO:0004175//GO:0003824//GO:0016787//GO:0004252//GO:0017171//GO:0070011//GO:0003674//GO:0008092//GO:0008236//GO:0005488//GO:0003779	peptidase activity//protein binding//endopeptidase activity//catalytic activity//hydrolase activity//serine-type endopeptidase activity//serine hydrolase activity//peptidase activity, acting on L-amino acid peptides//molecular_function//cytoskeletal protein binding//serine-type peptidase activity//binding//actin binding	--	--	-	Os04g0127200 protein [Source:UniProtKB/TrEMBL;Acc:Q0JF92]
OS06G0626200	0	26.8607	-5.74742	3.8397e-08	3.48137e-06	Down	Yes	--	--	--	--	--	--	--	--	-	Os06g0626200 protein; Putative uncharacterized protein OSJNBa0072A21.24-1; cDNA clone:002-130-H02, full insert sequence [Source:UniProtKB/TrEMBL;Acc:Q67VS2]
OS06G0205250	0	27.7246	-5.7931	2.33746e-08	2.16978e-06	Down	Yes	--	--	--	--	--	--	--	--	-	Os06g0205250 protein [Source:UniProtKB/TrEMBL;Acc:C7J410]
OS06G0147100	0	29.3739	-5.87647	9.12389e-09	8.92473e-07	Down	Yes	--	--	--	--	--	--	--	--	-	Os06g0147100 protein; Putative uncharacterized protein P0036F10.27; cDNA clone:002-157-C09, full insert sequence; cDNA clone:J013124C19, full insert sequence [Source:UniProtKB/TrEMBL;Acc:Q5VP43]
OS09G0525500	1.71605	102.181	-5.89588	8.55695e-27	4.96868e-24	Down	Yes	--	--	--	--	--	--	--	--	-	Protein YY1 [Source:UniProtKB/Swiss-Prot;Acc:O23810]
OS05G0498366	0	32.0443	-6.002	2e-09	2.22868e-07	Down	Yes	--	--	--	--	--	--	--	--	-	-
OS05G0124000	2.28807	148.676	-6.0219	3.83131e-38	3.48534e-35	Down	Yes	--	--	--	--	GO:0003674//GO:0005515//GO:0005488	molecular_function//protein binding//binding	--	--	-	Os05g0124000 protein [Source:UniProtKB/TrEMBL;Acc:Q0DL45]
OS01G0219500	0	33.3795	-6.06089	1e-09	1.09818e-07	Down	Yes	GO:0005975//GO:0071704//GO:0044238//GO:0008152//GO:0008150	carbohydrate metabolic process//organic substance metabolic process//primary metabolic process//metabolic process//biological_process	--	--	GO:0005488//GO:0004553//GO:0016798//GO:0030246//GO:0003824//GO:0016787//GO:0003674	binding//hydrolase activity, hydrolyzing O-glycosyl compounds//hydrolase activity, acting on glycosyl bonds//carbohydrate binding//catalytic activity//hydrolase activity//molecular_function	--	--	-	Os01g0219500 protein; cDNA clone:002-115-F10, full insert sequence; cDNA clone:002-118-C09, full insert sequence [Source:UniProtKB/TrEMBL;Acc:Q0JPJ4]
OS01G0846000	0	37.2279	-6.21831	1.15532e-10	1.44632e-08	Down	Yes	GO:0009987//GO:0008152//GO:0044237//GO:0015979//GO:0008150	cellular process//metabolic process//cellular metabolic process//photosynthesis//biological_process	--	--	--	--	--	--	-	-
OS11G0429900	0	38.3275	-6.26031	6.35066e-11	8.25314e-09	Down	Yes	--	--	--	--	--	--	--	--	-	-
OS05G0190500	0	57.6483	-6.36557	1.24309e-15	2.71402e-13	Down	Yes	--	--	--	--	GO:0003824//GO:0003993//GO:0016787//GO:0042578//GO:0003674//GO:0016788//GO:0016791	catalytic activity//acid phosphatase activity//hydrolase activity//phosphoric ester hydrolase activity//molecular_function//hydrolase activity, acting on ester bonds//phosphatase activity	--	--	-	Os05g0190500 protein; Putative acid phosphatase; cDNA clone:006-202-C05, full insert sequence; cDNA clone:006-202-C11, full insert sequence; cDNA clone:006-301-B10, full insert sequence; cDNA clone:006-303-D05, full insert sequence; cDNA clone:006-308-E04, full insert sequence [Source:UniProtKB/TrEMBL;Acc:Q60DT7]
OS12G0299700	0	42.8043	-6.41968	5.72534e-12	8.58517e-10	Down	Yes	--	--	--	--	--	--	Os12g0299700; K14565 nucleolar protein 58	http://www.genome.jp/dbget-bin/www_bget?osa:4352036	-	MAR-binding protein, putative, expressed; Os12g0299700 protein; cDNA clone:J023082N05, full insert sequence [Source:UniProtKB/TrEMBL;Acc:Q2QT96]
OS11G0685200	0	43.0399	-6.4276	5.05076e-12	7.61548e-10	Down	Yes	--	--	--	--	--	--	--	--	-	Os11g0685200 protein [Source:UniProtKB/TrEMBL;Acc:Q0IR32]
OS03G0433733	0	45.239	-6.4995	1.57674e-12	2.48733e-10	Down	Yes	--	--	--	--	--	--	--	--	-	-
OS04G0677600	0	50.1085	-6.62278	1.19978e-13	2.16842e-11	Down	Yes	--	--	--	--	--	--	--	--	-	OSJNBa0064G10.17 protein; Os04g0677600 protein [Source:UniProtKB/TrEMBL;Acc:Q7XKB4]
OS06G0135000	0	52.2291	-6.70678	4.16291e-14	7.88959e-12	Down	Yes	--	--	GO:0016020//GO:0005575	membrane//cellular_component	--	--	--	--	-	-
OS05G0189300	0	82.0743	-6.74969	3.05823e-21	1.08392e-18	Down	Yes	--	--	--	--	GO:0003674//GO:0042578//GO:0003993//GO:0016787//GO:0003824//GO:0016791//GO:0016788	molecular_function//phosphoric ester hydrolase activity//acid phosphatase activity//hydrolase activity//catalytic activity//phosphatase activity//hydrolase activity, acting on ester bonds	--	--	-	Os05g0189300 protein; Putative acid phosphatase; cDNA clone:001-035-A01, full insert sequence; cDNA clone:006-304-C10, full insert sequence; cDNA clone:006-310-A08, full insert sequence; cDNA clone:J013099D13, full insert sequence [Source:UniProtKB/TrEMBL;Acc:Q60DA3]
OS12G0180900	0	54.114	-6.75793	1.58756e-14	3.11699e-12	Down	Yes	--	--	--	--	--	--	Os12g0180900	http://www.genome.jp/dbget-bin/www_bget?osa:4351673	-	Os12g0180900 protein [Source:UniProtKB/TrEMBL;Acc:Q0IPN2]
OS11G0562100	0	57.02	-6.8334	3.63639e-15	7.69308e-13	Down	Yes	--	--	--	--	GO:0003674//GO:0003824	molecular_function//catalytic activity	--	--	-	Os11g0562100 protein [Source:UniProtKB/TrEMBL;Acc:Q0IS49]
OS02G0477300	0	58.6694	-6.87454	1.5856e-15	3.43433e-13	Down	Yes	--	--	GO:0031224//GO:0005576//GO:0005615//GO:0044421//GO:0044425//GO:0016020//GO:0016021//GO:0005575	intrinsic component of membrane//extracellular region//extracellular space//extracellular region part//membrane part//membrane//integral component of membrane//cellular_component	--	--	Os08g0271600	http://www.genome.jp/dbget-bin/www_bget?osa:4345143	-	-
OS11G0661900	0	60.947	-6.92948	5.0769e-16	1.15461e-13	Down	Yes	--	--	--	--	--	--	Os11g0661900	http://www.genome.jp/dbget-bin/www_bget?osa:4351069	-	Os11g0661900 protein [Source:UniProtKB/TrEMBL;Acc:Q0IR89]
OS01G0188900	0	54.2711	-6.93055	1.97328e-14	3.81934e-12	Down	Yes	GO:0044419//GO:0043900//GO:0051704//GO:0016032//GO:0050794//GO:0044764//GO:0008150//GO:0065007//GO:0009987//GO:0050789//GO:0043903//GO:0044403//GO:0050792	interspecies interaction between organisms//regulation of multi-organism process//multi-organism process//viral process//regulation of cellular process//multi-organism cellular process//biological_process//biological regulation//cellular process//regulation of biological process//regulation of symbiosis, encompassing mutualism through parasitism//symbiosis, encompassing mutualism through parasiti…	GO:0043229//GO:0044424//GO:0043227//GO:0044464//GO:0043231//GO:0005623//GO:0005575//GO:0005622//GO:0005634//GO:0043226	intracellular organelle//intracellular part//membrane-bounded organelle//cell part//intracellular membrane-bounded organelle//cell//cellular_component//intracellular//nucleus//organelle	GO:0005515//GO:0016787//GO:0004518//GO:0003824//GO:0003674//GO:0005488//GO:0016788	protein binding//hydrolase activity//nuclease activity//catalytic activity//molecular_function//binding//hydrolase activity, acting on ester bonds	Os01g0189100	http://www.genome.jp/dbget-bin/www_bget?osa:4326771	-	-
OS04G0310900	0	15.708	-6.94922	3.88044e-05	0.00171639	Down	Yes	GO:0008150//GO:0008152	biological_process//metabolic process	--	--	GO:0003674//GO:0003824	molecular_function//catalytic activity	--	--	-	-
OS08G0263300	0	66.8375	-7.06259	2.77236e-17	6.94134e-15	Down	Yes	--	--	--	--	--	--	Os08g0263300	http://www.genome.jp/dbget-bin/www_bget?osa:9268905	-	Putative uncharacterized protein B1127C04.3-2; Putative uncharacterized protein OSJNBb0005C03.34-2; cDNA clone:001-204-F06, full insert sequence [Source:UniProtKB/TrEMBL;Acc:Q6YTB2]
OS11G0206000	0	79.2468	-7.30828	7.1205e-20	2.28618e-17	Down	Yes	--	--	--	--	--	--	Os11g0206000	http://www.genome.jp/dbget-bin/www_bget?osa:4350024	-	-
OS06G0160100	0	87.9648	-7.62729	2.33677e-21	8.39115e-19	Down	Yes	GO:0044710//GO:0044699//GO:0006629//GO:0044238//GO:0071704//GO:0008150//GO:0008152	single-organism metabolic process//single-organism process//lipid metabolic process//primary metabolic process//organic substance metabolic process//biological_process//metabolic process	GO:0044464//GO:0005623//GO:0005575//GO:0005622	cell part//cell//cellular_component//intracellular	GO:0003824//GO:0016787//GO:0003676//GO:0003674//GO:0043565//GO:1901363//GO:0016788//GO:0005488//GO:0003677//GO:0097159	catalytic activity//hydrolase activity//nucleic acid binding//molecular_function//sequence-specific DNA binding//heterocyclic compound binding//hydrolase activity, acting on ester bonds//binding//DNA binding//organic cyclic compound binding	--	--	H3R-11	Histone H3.2 [Source:UniProtKB/Swiss-Prot;Acc:Q2RAD9]
OS04G0573100	0	32.5155	-7.99885	1.436e-08	1.3655e-06	Down	Yes	GO:0016116//GO:0008150//GO:0008299//GO:0008152//GO:0044237//GO:0044763//GO:0042440//GO:0046148//GO:0044255//GO:0044710//GO:0044699//GO:0006721//GO:0055114//GO:0006629//GO:0009058//GO:0044238//GO:0071704//GO:0016114//GO:0008610//GO:0006720//GO:0016109//GO:0044249//GO:0016108//GO:1901576//GO:0016117//GO:0044711//GO:0009987	carotenoid metabolic process//biological_process//isoprenoid biosynthetic process//metabolic process//cellular metabolic process//single-organism cellular process//pigment metabolic process//pigment biosynthetic process//cellular lipid metabolic process//single-organism metabolic process//single-organism process//terpenoid metabolic process//oxidation-reduction process//lipid metabolic process//b…	--	--	GO:0003674//GO:0000166//GO:0003824//GO:0016491//GO:1901265//GO:0050660//GO:0016705//GO:0036094//GO:0043167//GO:0048037//GO:0050662//GO:0097159//GO:1901363//GO:0005488//GO:0043168//GO:0016614	molecular_function//nucleotide binding//catalytic activity//oxidoreductase activity//nucleoside phosphate binding//flavin adenine dinucleotide binding//oxidoreductase activity, acting on paired donors, with incorporation or reduction of molecular oxygen//small molecule binding//ion binding//cofactor binding//coenzyme binding//organic cyclic compound binding//heterocyclic compound binding//binding…	--	--	-	OSJNBa0019K04.7 protein; Os04g0573100 protein [Source:UniProtKB/TrEMBL;Acc:Q7XTZ0]
OS08G0195400	0	137.131	-8.09941	5.03113e-31	3.43262e-28	Down	Yes	--	--	--	--	--	--	Os08g0195400	http://www.genome.jp/dbget-bin/www_bget?osa:4344871	-	Os08g0195400 protein; Putative uncharacterized protein P0035F08.26; Putative uncharacterized protein P0412D08.4; cDNA clone:001-207-G08, full insert sequence; cDNA clone:006-201-H03, full insert sequence; cDNA clone:J023054K19, full insert sequence [Source:UniProtKB/TrEMBL;Acc:Q6Z075]
OS08G0565900	0	19.3208	-8.24788	1.60386e-05	0.00078023	Down	Yes	GO:0044260//GO:0006259//GO:0008150//GO:0006139//GO:0006807//GO:0090304//GO:0006725//GO:0044237//GO:0008152//GO:0044699//GO:0044710//GO:0071704//GO:0044238//GO:0006260//GO:0009058//GO:0006629//GO:1901360//GO:0046483//GO:0043170//GO:0034645//GO:1901576//GO:0009059//GO:0034641//GO:0044249//GO:0009987	cellular macromolecule metabolic process//DNA metabolic process//biological_process//nucleobase-containing compound metabolic process//nitrogen compound metabolic process//nucleic acid metabolic process//cellular aromatic compound metabolic process//cellular metabolic process//metabolic process//single-organism process//single-organism metabolic process//organic substance metabolic process//prima…	--	--	GO:0003674//GO:0016779//GO:0003896//GO:0003899//GO:0016787//GO:0003824//GO:0034062//GO:0016740//GO:0016788//GO:0016772	molecular_function//nucleotidyltransferase activity//DNA primase activity//DNA-directed RNA polymerase activity//hydrolase activity//catalytic activity//RNA polymerase activity//transferase activity//hydrolase activity, acting on ester bonds//transferase activity, transferring phosphorus-containing groups	Os08g0565900	http://www.genome.jp/dbget-bin/www_bget?osa:4346354	-	Os08g0565900 protein; Putative GDSL-motif lipase/hydrolase protein [Source:UniProtKB/TrEMBL;Acc:Q84Z95]
OS04G0330301	0	22.0697	-8.43979	5.06212e-06	0.000283095	Down	Yes	--	--	--	--	--	--	Os11g0206000	http://www.genome.jp/dbget-bin/www_bget?osa:4350024	-	-
OS03G0614901	0	29.2169	-8.84452	2.97055e-07	2.16763e-05	Down	Yes	--	--	--	--	--	--	--	--	-	-
OS05G0399700	0	297.038	-9.2145	2.40226e-57	4.0975e-54	Down	Yes	GO:1901564//GO:0009057//GO:0009987//GO:0044248//GO:1901565//GO:1901072//GO:1901135//GO:0043170//GO:0006022//GO:0009056//GO:1901071//GO:0006030//GO:0016998//GO:0071554//GO:0006032//GO:0071704//GO:0006026//GO:1901575//GO:0008150//GO:0046348//GO:0044260//GO:0044036//GO:0006040//GO:0006807//GO:0044237//GO:1901136//GO:0008152	organonitrogen compound metabolic process//macromolecule catabolic process//cellular process//cellular catabolic process//organonitrogen compound catabolic process//glucosamine-containing compound catabolic process//carbohydrate derivative metabolic process//macromolecule metabolic process//aminoglycan metabolic process//catabolic process//glucosamine-containing compound metabolic process//chitin…	--	--	GO:0005488//GO:0004568//GO:0016798//GO:0004553//GO:0097367//GO:0008061//GO:0016787//GO:0003824//GO:0003674	binding//chitinase activity//hydrolase activity, acting on glycosyl bonds//hydrolase activity, hydrolyzing O-glycosyl compounds//carbohydrate derivative binding//chitin binding//hydrolase activity//catalytic activity//molecular_function	Os05g0399700	http://www.genome.jp/dbget-bin/www_bget?osa:4338720	CHT7	Chitinase 7 [Source:UniProtKB/Swiss-Prot;Acc:Q7Y1Z1]
OS11G0311100	0	60.1616	-9.88656	7.17755e-12	1e-09	Down	Yes	GO:0006813//GO:0030001//GO:0015672//GO:0006812//GO:0051179//GO:1902578//GO:0044765//GO:0044699//GO:0051234//GO:0006811//GO:0008150//GO:0006810	potassium ion transport//metal ion transport//monovalent inorganic cation transport//cation transport//localization//single-organism localization//single-organism transport//single-organism process//establishment of localization//ion transport//biological_process//transport	GO:0016021//GO:0005575//GO:0044425//GO:0016020//GO:0031224	integral component of membrane//cellular_component//membrane part//membrane//intrinsic component of membrane	GO:0015077//GO:0046873//GO:0022838//GO:0005249//GO:0015079//GO:0022890//GO:0005488//GO:0022891//GO:0022843//GO:0046872//GO:0005267//GO:0030955//GO:0015267//GO:0005216//GO:0043167//GO:0008324//GO:0005215//GO:0022836//GO:0031420//GO:0022892//GO:0022832//GO:0022857//GO:0005244//GO:0043169//GO:0005261//GO:0003674//GO:0022803//GO:0015075	monovalent inorganic cation transmembrane transporter activity//metal ion transmembrane transporter activity//substrate-specific channel activity//voltage-gated potassium channel activity//potassium ion transmembrane transporter activity//inorganic cation transmembrane transporter activity//binding//substrate-specific transmembrane transporter activity//voltage-gated cation channel activity//meta…	Os11g0311100	http://www.genome.jp/dbget-bin/www_bget?osa:4350354	-	Os11g0311100 protein [Source:UniProtKB/TrEMBL;Acc:Q0IT45]
OS04G0429450	0	425.844	-10.71	1.18959e-65	2.49731e-62	Down	Yes	--	--	--	--	--	--	--	--	-	-

## Sheet: BFS vs CFS. DETs
Supplementary Table S1. Differentially expressed transcripts (DETs) in shoot (BFS vs. CFS)
GeneId	Readcount_BFS	Readcount_CFS	Log2FoldChange (BFS/CFS)	pval	qvalue	Regulation	Significant	biological_process	biological_process_description	cellular_component	cellular_component_description	molecular_function	molecular_function_description	KEGGAnnot_Info	KEGG_url	Gene_name	Gene_description
OS01G0219500	107.257	0	10.7195	2.59854e-17	4.54947e-15	Up	Yes	GO:0005975//GO:0071704//GO:0044238//GO:0008152//GO:0008150	carbohydrate metabolic process//organic substance metabolic process//primary metabolic process//metabolic process//biological_process	--	--	GO:0005488//GO:0004553//GO:0016798//GO:0030246//GO:0003824//GO:0016787//GO:0003674	binding//hydrolase activity, hydrolyzing O-glycosyl compounds//hydrolase activity, acting on glycosyl bonds//carbohydrate binding//catalytic activity//hydrolase activity//molecular_function	--	--	-	Os01g0219500 protein; cDNA clone:002-115-F10, full insert sequence; cDNA clone:002-118-C09, full insert sequence [Source:UniProtKB/TrEMBL;Acc:Q0JPJ4]
OS10G0213100	80.8388	0	10.3116	3.33542e-14	4.26207e-12	Up	Yes	--	--	--	--	--	--	Os10g0213100	http://www.genome.jp/dbget-bin/www_bget?osa:9269970	-	Putative uncharacterized protein [Source:UniProtKB/TrEMBL;Acc:B9G7Z5]
OS01G0538000	76.5365	0	10.2327	1.13507e-13	1.37855e-11	Up	Yes	GO:0008152//GO:0044237//GO:0044763//GO:0006725//GO:0006807//GO:0008150//GO:0033013//GO:0009110//GO:0033014//GO:0006766//GO:0009058//GO:0006767//GO:0018130//GO:0071704//GO:0044710//GO:0009236//GO:0044699//GO:1901566//GO:1901362//GO:0044283//GO:0046483//GO:1901360//GO:0044281//GO:0044711//GO:0044271//GO:0019438//GO:0009987//GO:0044249//GO:0009235//GO:0034641//GO:0042364//GO:1901564//GO:1901576	metabolic process//cellular metabolic process//single-organism cellular process//cellular aromatic compound metabolic process//nitrogen compound metabolic process//biological_process//tetrapyrrole metabolic process//vitamin biosynthetic process//tetrapyrrole biosynthetic process//vitamin metabolic process//biosynthetic process//water-soluble vitamin metabolic process//heterocycle biosynthetic pro…	--	--	GO:0003674//GO:0003824//GO:0016740	molecular_function//catalytic activity//transferase activity	Os05g0100100	http://www.genome.jp/dbget-bin/www_bget?osa:9269814	-	cDNA clone:006-204-G09, full insert sequence [Source:UniProtKB/TrEMBL;Acc:B7E5N6]
OS03G0223301	97.2934	0	9.57888	1.72991e-18	3.37985e-16	Up	Yes	--	--	--	--	--	--	Os03g0223301	http://www.genome.jp/dbget-bin/www_bget?osa:9268300	-	-
OS01G0361000	93.5194	0	9.52181	5.85588e-18	1.09643e-15	Up	Yes	--	--	--	--	GO:0090599//GO:0004564//GO:0015926//GO:0016798//GO:0004553//GO:0004575//GO:0016787//GO:0003824//GO:0003674	alpha-glucosidase activity//beta-fructofuranosidase activity//glucosidase activity//hydrolase activity, acting on glycosyl bonds//hydrolase activity, hydrolyzing O-glycosyl compounds//sucrose alpha-glucosidase activity//hydrolase activity//catalytic activity//molecular_function	--	--	-	-
OS08G0182400	40.3817	0	9.31024	8.66374e-09	5.69736e-07	Up	Yes	--	--	--	--	--	--	Os08g0182400	http://www.genome.jp/dbget-bin/www_bget?osa:4344823	-	Os08g0182400 protein; Putative uncharacterized protein OSJNBa0056D04.7 [Source:UniProtKB/TrEMBL;Acc:Q6Z1F6]
OS02G0216300	76.0081	0	9.22269	2.01194e-15	2.91644e-13	Up	Yes	GO:0051179//GO:0009987//GO:0044763//GO:0055085//GO:0051234//GO:0008150//GO:0006810//GO:0044765//GO:1902578//GO:0044699	localization//cellular process//single-organism cellular process//transmembrane transport//establishment of localization//biological_process//transport//single-organism transport//single-organism localization//single-organism process	--	--	--	--	Os02g0216300	http://www.genome.jp/dbget-bin/www_bget?osa:4328727	-	cDNA clone:J023088C01, full insert sequence [Source:UniProtKB/TrEMBL;Acc:B7EQF1]
OS01G0544700	26.4934	0	8.70217	1.29921e-06	5.6958e-05	Up	Yes	--	--	--	--	--	--	--	--	-	Uncharacterized protein [Source:UniProtKB/TrEMBL;Acc:B9EWA7]
OS03G0847500	23.2478	0	8.51363	4.59679e-06	0.000178073	Up	Yes	GO:0008150//GO:0008152//GO:0044699//GO:0044710//GO:0055114	biological_process//metabolic process//single-organism process//single-organism metabolic process//oxidation-reduction process	--	--	GO:0016679//GO:0016682//GO:0009916//GO:0003674//GO:0003824//GO:0016491	oxidoreductase activity, acting on diphenols and related substances as donors//oxidoreductase activity, acting on diphenols and related substances as donors, oxygen as acceptor//alternative oxidase activity//molecular_function//catalytic activity//oxidoreductase activity	Os04g0668900; K17893 ubiquinol oxidase [EC:1.10.3.11]	http://www.genome.jp/dbget-bin/www_bget?osa:4337339	-	Ubiquinol oxidase [Source:UniProtKB/TrEMBL;Acc:Q10AM8]
OS02G0467200	19.0964	0	8.22984	2.48163e-05	0.000802274	Up	Yes	--	--	--	--	--	--	Os02g0467200	http://www.genome.jp/dbget-bin/www_bget?osa:4329325	-	-
OS10G0212100	24.4554	0	7.58669	8.85802e-07	3.99381e-05	Up	Yes	--	--	--	--	--	--	--	--	-	Expressed protein; Os10g0212100 protein; cDNA clone:J013068G04, full insert sequence [Source:UniProtKB/TrEMBL;Acc:Q109W4]
OS01G0877400	20.6814	0	7.34488	5.0483e-06	0.000194169	Up	Yes	GO:0005975//GO:1901135//GO:0034645//GO:0043170//GO:0036211//GO:0044249//GO:0006486//GO:0009059//GO:1901576//GO:0009101//GO:0044267//GO:0009987//GO:0043413//GO:0009100//GO:0044723//GO:0070085//GO:0043412//GO:0044260//GO:0008150//GO:0044763//GO:0008152//GO:0044237//GO:0006464//GO:0044710//GO:0044699//GO:0019538//GO:0071704//GO:0044238//GO:1901137//GO:0009058	carbohydrate metabolic process//carbohydrate derivative metabolic process//cellular macromolecule biosynthetic process//macromolecule metabolic process//protein modification process//cellular biosynthetic process//protein glycosylation//macromolecule biosynthetic process//organic substance biosynthetic process//glycoprotein biosynthetic process//cellular protein metabolic process//cellular proces…	GO:0016020//GO:0005575	membrane//cellular_component	GO:0016757//GO:0016740//GO:0003674//GO:0003824//GO:0016758//GO:0008378	transferase activity, transferring glycosyl groups//transferase activity//molecular_function//catalytic activity//transferase activity, transferring hexosyl groups//galactosyltransferase activity	Os01g0877400	http://www.genome.jp/dbget-bin/www_bget?osa:4325086	-	Os01g0877400 protein; Putative Avr9 elicitor response protein; cDNA clone:002-115-D04, full insert sequence [Source:UniProtKB/TrEMBL;Acc:Q8LJH1]
OS05G0399700	78.8763	0	7.30152	4.47078e-19	9.34428e-17	Up	Yes	GO:1901564//GO:0009057//GO:0009987//GO:0044248//GO:1901565//GO:1901072//GO:1901135//GO:0043170//GO:0006022//GO:0009056//GO:1901071//GO:0006030//GO:0016998//GO:0071554//GO:0006032//GO:0071704//GO:0006026//GO:1901575//GO:0008150//GO:0046348//GO:0044260//GO:0044036//GO:0006040//GO:0006807//GO:0044237//GO:1901136//GO:0008152	organonitrogen compound metabolic process//macromolecule catabolic process//cellular process//cellular catabolic process//organonitrogen compound catabolic process//glucosamine-containing compound catabolic process//carbohydrate derivative metabolic process//macromolecule metabolic process//aminoglycan metabolic process//catabolic process//glucosamine-containing compound metabolic process//chitin…	--	--	GO:0005488//GO:0004568//GO:0016798//GO:0004553//GO:0097367//GO:0008061//GO:0016787//GO:0003824//GO:0003674	binding//chitinase activity//hydrolase activity, acting on glycosyl bonds//hydrolase activity, hydrolyzing O-glycosyl compounds//carbohydrate derivative binding//chitin binding//hydrolase activity//catalytic activity//molecular_function	Os05g0399700	http://www.genome.jp/dbget-bin/www_bget?osa:4338720	CHT7	Chitinase 7 [Source:UniProtKB/Swiss-Prot;Acc:Q7Y1Z1]
OS10G0328100	76.7629	0	7.26234	1.18134e-18	2.35935e-16	Up	Yes	--	--	--	--	--	--	Os10g0328100	http://www.genome.jp/dbget-bin/www_bget?osa:4348328	-	Os10g0328100 protein; Putative antifreeze glycoprotein [Source:UniProtKB/TrEMBL;Acc:Q8S5Z3]
OS08G0302000	112.314	0	7.20104	1.17291e-26	3.8566e-24	Up	Yes	GO:0006950//GO:0050896//GO:0008152//GO:0008150//GO:0055114//GO:0044699//GO:0006979//GO:0044710	response to stress//response to stimulus//metabolic process//biological_process//oxidation-reduction process//single-organism process//response to oxidative stress//single-organism metabolic process	--	--	GO:0097159//GO:0020037//GO:0005488//GO:1901363//GO:0046906//GO:0004601//GO:0003674//GO:0016684//GO:0016491//GO:0016209//GO:0003824	organic cyclic compound binding//heme binding//binding//heterocyclic compound binding//tetrapyrrole binding//peroxidase activity//molecular_function//oxidoreductase activity, acting on peroxide as acceptor//oxidoreductase activity//antioxidant activity//catalytic activity	--	--	-	Class III peroxidase 118; Os08g0302000 protein; Putative Peroxidase 40; Putative peroxidase; cDNA clone:002-115-D11, full insert sequence [Source:UniProtKB/TrEMBL;Acc:Q6UU25]
OS04G0677600	107.861	0	7.14267	9.29093e-26	2.84661e-23	Up	Yes	--	--	--	--	--	--	--	--	-	OSJNBa0064G10.17 protein; Os04g0677600 protein [Source:UniProtKB/TrEMBL;Acc:Q7XKB4]
OS03G0731800	17.4358	0	7.09859	2.39133e-05	0.000776806	Up	Yes	--	--	--	--	--	--	--	--	-	Expressed protein; Os03g0731800 protein; Regulatory protein, putative, expressed; cDNA clone:001-127-H12, full insert sequence [Source:UniProtKB/TrEMBL;Acc:Q6AVG5]
OS05G0189300	230.968	1.78107	7.01881	1.302e-53	1.17015e-50	Up	Yes	--	--	--	--	GO:0003674//GO:0042578//GO:0003993//GO:0016787//GO:0003824//GO:0016791//GO:0016788	molecular_function//phosphoric ester hydrolase activity//acid phosphatase activity//hydrolase activity//catalytic activity//phosphatase activity//hydrolase activity, acting on ester bonds	--	--	-	Os05g0189300 protein; Putative acid phosphatase; cDNA clone:001-035-A01, full insert sequence; cDNA clone:006-304-C10, full insert sequence; cDNA clone:006-310-A08, full insert sequence; cDNA clone:J013099D13, full insert sequence [Source:UniProtKB/TrEMBL;Acc:Q60DA3]
OS03G0653601	32.6827	0	7.00507	6.59586e-09	4.39105e-07	Up	Yes	GO:0043603//GO:0031326//GO:0032269//GO:0010556//GO:0051246//GO:0043604//GO:0032268//GO:0010629//GO:0060255//GO:0009058//GO:0006412//GO:0044238//GO:0071704//GO:0019538//GO:0006518//GO:0008150//GO:0031327//GO:0044260//GO:0050794//GO:0044237//GO:0008152//GO:2000112//GO:0051171//GO:0051248//GO:0017148//GO:0010558//GO:0006807//GO:0010468//GO:0044249//GO:1901576//GO:1901564//GO:0034641//GO:0009059//GO:…	cellular amide metabolic process//regulation of cellular biosynthetic process//negative regulation of cellular protein metabolic process//regulation of macromolecule biosynthetic process//regulation of protein metabolic process//amide biosynthetic process//regulation of cellular protein metabolic process//negative regulation of gene expression//regulation of macromolecule metabolic process//biosy…	--	--	GO:0003824//GO:0016787//GO:0030597//GO:0030598//GO:0003674//GO:0016798//GO:0016799	catalytic activity//hydrolase activity//RNA glycosylase activity//rRNA N-glycosylase activity//molecular_function//hydrolase activity, acting on glycosyl bonds//hydrolase activity, hydrolyzing N-glycosyl compounds	--	--	-	-
OS03G0812500	62.0443	0	6.95523	1.20171e-15	1.79009e-13	Up	Yes	--	--	--	--	--	--	--	--	-	-
OS05G0181300	46.9484	0	6.94265	3.27793e-12	3.50713e-10	Up	Yes	--	--	--	--	--	--	--	--	-	Os05g0181300 protein [Source:UniProtKB/TrEMBL;Acc:Q0DK95]
OS08G0565900	15.0959	0	6.8907	7.64154e-05	0.00218022	Up	Yes	GO:0044260//GO:0006259//GO:0008150//GO:0006139//GO:0006807//GO:0090304//GO:0006725//GO:0044237//GO:0008152//GO:0044699//GO:0044710//GO:0071704//GO:0044238//GO:0006260//GO:0009058//GO:0006629//GO:1901360//GO:0046483//GO:0043170//GO:0034645//GO:1901576//GO:0009059//GO:0034641//GO:0044249//GO:0009987	cellular macromolecule metabolic process//DNA metabolic process//biological_process//nucleobase-containing compound metabolic process//nitrogen compound metabolic process//nucleic acid metabolic process//cellular aromatic compound metabolic process//cellular metabolic process//metabolic process//single-organism process//single-organism metabolic process//organic substance metabolic process//prima…	--	--	GO:0003674//GO:0016779//GO:0003896//GO:0003899//GO:0016787//GO:0003824//GO:0034062//GO:0016740//GO:0016788//GO:0016772	molecular_function//nucleotidyltransferase activity//DNA primase activity//DNA-directed RNA polymerase activity//hydrolase activity//catalytic activity//RNA polymerase activity//transferase activity//hydrolase activity, acting on ester bonds//transferase activity, transferring phosphorus-containing groups	Os08g0565900	http://www.genome.jp/dbget-bin/www_bget?osa:4346354	-	Os08g0565900 protein; Putative GDSL-motif lipase/hydrolase protein [Source:UniProtKB/TrEMBL;Acc:Q84Z95]
OS12G0609050	14.794	0	6.86155	8.9023e-05	0.00249505	Up	Yes	--	--	--	--	--	--	--	--	-	-
OS03G0108300	26.4179	0	6.69806	1.45588e-07	7.60727e-06	Up	Yes	GO:0006073//GO:0044262//GO:0044264//GO:0009987//GO:0005975//GO:0044042//GO:0005976//GO:0043170//GO:0071704//GO:0044238//GO:0008150//GO:0044260//GO:0008152//GO:0044237	cellular glucan metabolic process//cellular carbohydrate metabolic process//cellular polysaccharide metabolic process//cellular process//carbohydrate metabolic process//glucan metabolic process//polysaccharide metabolic process//macromolecule metabolic process//organic substance metabolic process//primary metabolic process//biological_process//cellular macromolecule metabolic process//metabolic p…	GO:0005575//GO:0005623//GO:0071944//GO:0048046//GO:0005618//GO:0005576//GO:0044464//GO:0030312	cellular_component//cell//cell periphery//apoplast//cell wall//extracellular region//cell part//external encapsulating structure	GO:0004553//GO:0016757//GO:0016798//GO:0016740//GO:0003824//GO:0016758//GO:0016787//GO:0003674//GO:0016762	hydrolase activity, hydrolyzing O-glycosyl compounds//transferase activity, transferring glycosyl groups//hydrolase activity, acting on glycosyl bonds//transferase activity//catalytic activity//transferase activity, transferring hexosyl groups//hydrolase activity//molecular_function//xyloglucan:xyloglucosyl transferase activity	--	--	-	Glycosyl hydrolases family 16 protein, expressed; Os03g0108300 protein; cDNA clone:006-207-G12, full insert sequence [Source:UniProtKB/TrEMBL;Acc:Q10SX3]
OS09G0525500	132.467	1.3358	6.63178	4.30583e-32	1.81397e-29	Up	Yes	--	--	--	--	--	--	--	--	-	Protein YY1 [Source:UniProtKB/Swiss-Prot;Acc:O23810]
OS05G0190500	144.695	1.52663	6.56652	5.46039e-35	2.41349e-32	Up	Yes	--	--	--	--	GO:0003824//GO:0003993//GO:0016787//GO:0042578//GO:0003674//GO:0016788//GO:0016791	catalytic activity//acid phosphatase activity//hydrolase activity//phosphoric ester hydrolase activity//molecular_function//hydrolase activity, acting on ester bonds//phosphatase activity	--	--	-	Os05g0190500 protein; Putative acid phosphatase; cDNA clone:006-202-C05, full insert sequence; cDNA clone:006-202-C11, full insert sequence; cDNA clone:006-301-B10, full insert sequence; cDNA clone:006-303-D05, full insert sequence; cDNA clone:006-308-E04, full insert sequence [Source:UniProtKB/TrEMBL;Acc:Q60DT7]
OS08G0161401	41.5139	0	6.37552	3.29441e-11	3.11663e-09	Up	Yes	--	--	--	--	--	--	--	--	-	Putative uncharacterized protein P0577B11.116; Putative uncharacterized protein P0672D01.132 [Source:UniProtKB/TrEMBL;Acc:Q84UP3]
OS03G0708250	36.0038	0	6.17008	5.8889e-10	4.64259e-08	Up	Yes	--	--	--	--	--	--	Os04g0426266	http://www.genome.jp/dbget-bin/www_bget?osa:9266871	-	-
OS06G0574900	53.5906	0	6.13356	4.06792e-14	5.17355e-12	Up	Yes	--	--	--	--	--	--	--	--	-	Os06g0574900 protein; Putative uncharacterized protein P0612G07.4 [Source:UniProtKB/TrEMBL;Acc:Q5Z605]
OS03G0722200	30.0409	0	6.07611	1.5e-08	9.2471e-07	Up	Yes	--	--	--	--	--	--	Os03g0722200	http://www.genome.jp/dbget-bin/www_bget?osa:4333942	-	Os03g0722200 protein [Source:UniProtKB/TrEMBL;Acc:Q0DP15]
OS02G0216500	31.1731	0	5.96223	7.84044e-09	5.16856e-07	Up	Yes	--	--	--	--	--	--	Os02g0216500	http://www.genome.jp/dbget-bin/www_bget?osa:4328729	-	cDNA clone:002-145-A11, full insert sequence [Source:UniProtKB/TrEMBL;Acc:B7F1E4]
OS01G0584300	30.4938	0	5.93044	1.13401e-08	7.22818e-07	Up	Yes	--	--	--	--	--	--	--	--	-	-
OS12G0274200	14.5676	0	5.8393	7.91374e-05	0.00224837	Up	Yes	GO:0044238//GO:0071704//GO:0006629//GO:0044699//GO:0044710//GO:0008152//GO:0008150	primary metabolic process//organic substance metabolic process//lipid metabolic process//single-organism process//single-organism metabolic process//metabolic process//biological_process	--	--	GO:0016787//GO:0003824//GO:0003674//GO:0016788	hydrolase activity//catalytic activity//molecular_function//hydrolase activity, acting on ester bonds	--	--	-	Os12g0274200 protein [Source:UniProtKB/TrEMBL;Acc:Q0INY8]
OS11G0679700	13.9638	0	5.77823	0.000111388	0.00300324	Up	Yes	GO:0008152//GO:0008150	metabolic process//biological_process	--	--	GO:0016740//GO:0016746//GO:0003824//GO:0003674	transferase activity//transferase activity, transferring acyl groups//catalytic activity//molecular_function	--	--	-	Acyltransferase family protein, expressed; Os11g0679700 protein; cDNA clone:J013152C07, full insert sequence [Source:UniProtKB/TrEMBL;Acc:Q2QZN3]
OS04G0528200	32.6827	0	5.68314	3.40653e-09	2.3611e-07	Up	Yes	GO:0006810//GO:0008150//GO:0016051//GO:0000271//GO:0051179//GO:0044723//GO:0005975//GO:0051234//GO:0043170//GO:0008152//GO:0005976//GO:0044699//GO:0009059//GO:1901576//GO:0044710//GO:0044711//GO:0009058//GO:0044238//GO:0071704	transport//biological_process//carbohydrate biosynthetic process//polysaccharide biosynthetic process//localization//single-organism carbohydrate metabolic process//carbohydrate metabolic process//establishment of localization//macromolecule metabolic process//metabolic process//polysaccharide metabolic process//single-organism process//macromolecule biosynthetic process//organic substance biosyn…	GO:0016020//GO:0031224//GO:0044425//GO:0005575//GO:0016021	membrane//intrinsic component of membrane//membrane part//cellular_component//integral component of membrane	--	--	--	--	-	Os04g0528200 protein [Source:UniProtKB/TrEMBL;Acc:Q0JBJ9]
OS08G0145600	24.9838	0	5.64292	2.38e-07	1.2016e-05	Up	Yes	GO:0019538//GO:0044238//GO:0071704//GO:0008150//GO:0008152//GO:0006508//GO:0043170	protein metabolic process//primary metabolic process//organic substance metabolic process//biological_process//metabolic process//proteolysis//macromolecule metabolic process	--	--	GO:0003676//GO:0016787//GO:0001883//GO:1901265//GO:0003724//GO:0003824//GO:0004175//GO:0032559//GO:0032553//GO:0005515//GO:0016817//GO:0008233//GO:0032549//GO:0032550//GO:0003674//GO:0070011//GO:0017171//GO:0035639//GO:0001882//GO:0003723//GO:0000166//GO:0004252//GO:0005488//GO:0043168//GO:0030554//GO:0008236//GO:1901363//GO:0032555//GO:0005524//GO:0016462//GO:0017076//GO:0004386//GO:0017111//GO:…	nucleic acid binding//hydrolase activity//purine nucleoside binding//nucleoside phosphate binding//RNA helicase activity//catalytic activity//endopeptidase activity//adenyl ribonucleotide binding//ribonucleotide binding//protein binding//hydrolase activity, acting on acid anhydrides//peptidase activity//ribonucleoside binding//purine ribonucleoside binding//molecular_function//peptidase activity,…	Os08g0149000	http://www.genome.jp/dbget-bin/www_bget?osa:4344657	-	cDNA clone:001-019-A09, full insert sequence [Source:UniProtKB/TrEMBL;Acc:B7E327]
OS10G0148100	34.6452	0	5.62976	1.17169e-09	8.77529e-08	Up	Yes	--	--	--	--	--	--	--	--	-	Os10g0148100 protein; Proline-rich protein; Proline-rich protein, putative, expressed; Putative proline-rich protein; cDNA clone:001-031-E08, full insert sequence; cDNA clone:J013025G01, full insert sequence [Source:UniProtKB/TrEMBL;Acc:Q7XGT9]
OS02G0491300	18.1151	0	5.56877	1.09422e-05	0.000386664	Up	Yes	--	--	GO:0044424//GO:0044464//GO:0005622//GO:0005575//GO:0005623//GO:0005737	intracellular part//cell part//intracellular//cellular_component//cell//cytoplasm	GO:0016491//GO:0003824//GO:0003674	oxidoreductase activity//catalytic activity//molecular_function	--	--	-	Os02g0491300 protein; Putative uncharacterized protein OSJNBa0048K16.31; Putative uncharacterized protein P0579G08.7; cDNA, clone: J065205O09, full insert sequence [Source:UniProtKB/TrEMBL;Acc:Q6K5Q2]
OS03G0411900	14.1902	0	5.47951	0.000100615	0.00276252	Up	Yes	GO:0048285//GO:0044699//GO:0007126//GO:0044710//GO:0071704//GO:0044238//GO:0000003//GO:0044260//GO:1902589//GO:0006259//GO:0008150//GO:0006996//GO:0006807//GO:0006139//GO:0000280//GO:0016043//GO:0090304//GO:0044763//GO:0006725//GO:1903046//GO:0008152//GO:0022414//GO:0044237//GO:0034641//GO:0006310//GO:0044702//GO:0022402//GO:0007049//GO:0035825//GO:0009987//GO:0007131//GO:0007127//GO:1901360//GO:…	organelle fission//single-organism process//meiotic nuclear division//single-organism metabolic process//organic substance metabolic process//primary metabolic process//reproduction//cellular macromolecule metabolic process//single-organism organelle organization//DNA metabolic process//biological_process//organelle organization//nitrogen compound metabolic process//nucleobase-containing compound…	--	--	--	--	Os03g0411900	http://www.genome.jp/dbget-bin/www_bget?osa:4333099	-	Os03g0411900 protein [Source:UniProtKB/TrEMBL;Acc:Q0DR72]
OS05G0517400	174.509	3.9438	5.46757	2.41714e-42	1.55169e-39	Up	Yes	--	--	--	--	--	--	--	--	-	Os05g0517400 protein; Putative uncharacterized protein B1130G10.16; cDNA clone:002-115-H04, full insert sequence [Source:UniProtKB/TrEMBL;Acc:Q75II6]
OS07G0625600	29.739	0	5.16846	2.11374e-08	1.26928e-06	Up	Yes	GO:0006508//GO:0009057//GO:0009987//GO:0044267//GO:0044248//GO:0043170//GO:0009056//GO:0030163//GO:0071704//GO:0044238//GO:0019538//GO:1901575//GO:0044265//GO:0051603//GO:0044237//GO:0008152//GO:0008150//GO:0044260//GO:0043632//GO:0006511//GO:0019941//GO:0044257	proteolysis//macromolecule catabolic process//cellular process//cellular protein metabolic process//cellular catabolic process//macromolecule metabolic process//catabolic process//protein catabolic process//organic substance metabolic process//primary metabolic process//protein metabolic process//organic substance catabolic process//cellular macromolecule catabolic process//proteolysis involved i…	--	--	--	--	--	--	-	Putative uncharacterized protein [Source:UniProtKB/TrEMBL;Acc:A3BMD4]
OS11G0115350	59.2516	1.71746	5.10851	2.85237e-15	4.06908e-13	Up	Yes	--	--	--	--	--	--	Os12g0115000	http://www.genome.jp/dbget-bin/www_bget?osa:4351317	-	Non-specific lipid-transfer protein 2A [Source:UniProtKB/Swiss-Prot;Acc:Q7XJ39]
OS03G0683500	16.9075	0	5.07959	2.4917e-05	0.000804565	Up	Yes	GO:0006518//GO:0050794//GO:0044260//GO:0031327//GO:0008150//GO:0017148//GO:0051248//GO:2000112//GO:0051171//GO:0008152//GO:0044237//GO:0010468//GO:0006807//GO:0010558//GO:0031326//GO:0043603//GO:0010556//GO:0032269//GO:0032268//GO:0010629//GO:0043604//GO:0051246//GO:0019538//GO:0071704//GO:0044238//GO:0006412//GO:0009058//GO:0060255//GO:0009892//GO:0010608//GO:0010467//GO:0009889//GO:0051172//GO:…	peptide metabolic process//regulation of cellular process//cellular macromolecule metabolic process//negative regulation of cellular biosynthetic process//biological_process//negative regulation of translation//negative regulation of protein metabolic process//regulation of cellular macromolecule biosynthetic process//regulation of nitrogen compound metabolic process//metabolic process//cellular …	--	--	GO:0003674//GO:0030598//GO:0003824//GO:0016787//GO:0030597//GO:0016798//GO:0016799	molecular_function//rRNA N-glycosylase activity//catalytic activity//hydrolase activity//RNA glycosylase activity//hydrolase activity, acting on glycosyl bonds//hydrolase activity, hydrolyzing N-glycosyl compounds	--	--	-	rRNA N-glycosidase [Source:UniProtKB/TrEMBL;Acc:Q7XZZ7]
OS08G0146001	15.9262	0	4.99333	4.46521e-05	0.00135576	Up	Yes	--	--	--	--	--	--	--	--	-	-
OS04G0573100	36.0038	1.14497	4.97477	8.55866e-10	6.55565e-08	Up	Yes	GO:0016116//GO:0008150//GO:0008299//GO:0008152//GO:0044237//GO:0044763//GO:0042440//GO:0046148//GO:0044255//GO:0044710//GO:0044699//GO:0006721//GO:0055114//GO:0006629//GO:0009058//GO:0044238//GO:0071704//GO:0016114//GO:0008610//GO:0006720//GO:0016109//GO:0044249//GO:0016108//GO:1901576//GO:0016117//GO:0044711//GO:0009987	carotenoid metabolic process//biological_process//isoprenoid biosynthetic process//metabolic process//cellular metabolic process//single-organism cellular process//pigment metabolic process//pigment biosynthetic process//cellular lipid metabolic process//single-organism metabolic process//single-organism process//terpenoid metabolic process//oxidation-reduction process//lipid metabolic process//b…	--	--	GO:0003674//GO:0000166//GO:0003824//GO:0016491//GO:1901265//GO:0050660//GO:0016705//GO:0036094//GO:0043167//GO:0048037//GO:0050662//GO:0097159//GO:1901363//GO:0005488//GO:0043168//GO:0016614	molecular_function//nucleotide binding//catalytic activity//oxidoreductase activity//nucleoside phosphate binding//flavin adenine dinucleotide binding//oxidoreductase activity, acting on paired donors, with incorporation or reduction of molecular oxygen//small molecule binding//ion binding//cofactor binding//coenzyme binding//organic cyclic compound binding//heterocyclic compound binding//binding…	--	--	-	OSJNBa0019K04.7 protein; Os04g0573100 protein [Source:UniProtKB/TrEMBL;Acc:Q7XTZ0]
OS03G0357500	19.0209	0	4.9022	8.63977e-06	0.000311424	Up	Yes	GO:0060255//GO:0009058//GO:0006260//GO:0044238//GO:0071704//GO:1903506//GO:0018130//GO:0006270//GO:0006261//GO:0031326//GO:0010556//GO:0006352//GO:0044237//GO:0008152//GO:0051171//GO:2000112//GO:0006725//GO:0090304//GO:0006807//GO:0006139//GO:0010468//GO:0097659//GO:0008150//GO:0006259//GO:0044260//GO:0050794//GO:2001141//GO:0050789//GO:0019438//GO:0044271//GO:0080090//GO:0009987//GO:0006355//GO:…	regulation of macromolecule metabolic process//biosynthetic process//DNA replication//primary metabolic process//organic substance metabolic process//regulation of nucleic acid-templated transcription//heterocycle biosynthetic process//DNA replication initiation//DNA-dependent DNA replication//regulation of cellular biosynthetic process//regulation of macromolecule biosynthetic process//DNA-templ…	GO:0043229//GO:0044424//GO:0043227//GO:0043231//GO:0044464//GO:0005634//GO:0005622//GO:0005623//GO:0005575//GO:0043226	intracellular organelle//intracellular part//membrane-bounded organelle//intracellular membrane-bounded organelle//cell part//nucleus//intracellular//cell//cellular_component//organelle	GO:0016987//GO:0003676//GO:0043169//GO:0008270//GO:0003674//GO:0000990//GO:0046872//GO:1901363//GO:0046914//GO:0005488//GO:0000988//GO:0043167//GO:0001071//GO:0003700//GO:0097159//GO:0000996//GO:0003677	sigma factor activity//nucleic acid binding//cation binding//zinc ion binding//molecular_function//transcription factor activity, core RNA polymerase binding//metal ion binding//heterocyclic compound binding//transition metal ion binding//binding//transcription factor activity, protein binding//ion binding//nucleic acid binding transcription factor activity//transcription factor activity, sequenc…	--	--	-	Expressed protein; Os03g0357500 protein [Source:UniProtKB/TrEMBL;Acc:Q10L62]
OS10G0136100	14.5676	0	4.86469	0.000100902	0.00276475	Up	Yes	--	--	--	--	GO:0000166//GO:0001882//GO:0032549//GO:0003674//GO:0032550//GO:0032559//GO:0032553//GO:0001883//GO:1901265//GO:0097159//GO:0043167//GO:0043531//GO:0097367//GO:0036094//GO:0032555//GO:0017076//GO:0043168//GO:0005488//GO:1901363//GO:0030554	nucleotide binding//nucleoside binding//ribonucleoside binding//molecular_function//purine ribonucleoside binding//adenyl ribonucleotide binding//ribonucleotide binding//purine nucleoside binding//nucleoside phosphate binding//organic cyclic compound binding//ion binding//ADP binding//carbohydrate derivative binding//small molecule binding//purine ribonucleotide binding//purine nucleotide binding…	--	--	-	NB-ARC domain containing protein, expressed; Os10g0136100 protein; cDNA clone:J033045O13, full insert sequence [Source:UniProtKB/TrEMBL;Acc:Q10A58]
OS07G0122000	14.3411	0	4.84209	0.000115689	0.00308223	Up	Yes	--	--	--	--	--	--	--	--	-	Os07g0122000 protein; Putative uncharacterized protein OSJNBa0057M23.118; Putative uncharacterized protein P0022B05.146; cDNA clone:J033095G03, full insert sequence [Source:UniProtKB/TrEMBL;Acc:Q7XIE4]
OS12G0540000	14.2657	0	4.83448	0.000121092	0.00320401	Up	Yes	--	--	--	--	--	--	--	--	-	Expressed protein; Os12g0540000 protein; cDNA clone:002-147-F01, full insert sequence [Source:UniProtKB/TrEMBL;Acc:Q2QP72]
OS04G0115700	34.9471	1.3358	4.7094	2.12537e-09	1.52e-07	Up	Yes	--	--	--	--	--	--	--	--	-	Os04g0115700 protein [Source:UniProtKB/TrEMBL;Acc:C7J0S4]
OS02G0120500	43.6273	1.71746	4.66688	2.41348e-11	2.32401e-09	Up	Yes	GO:2000112//GO:0051171//GO:0006725//GO:0044237//GO:0034645//GO:0008152//GO:0006351//GO:0031323//GO:0006139//GO:0006807//GO:0010468//GO:0046483//GO:0090304//GO:0043170//GO:1901362//GO:0010467//GO:0032774//GO:0097659//GO:0009889//GO:0019219//GO:0044260//GO:0050794//GO:0016070//GO:0008150//GO:1901360//GO:0019222//GO:0050789//GO:2001141//GO:0044238//GO:0009987//GO:0071704//GO:1903506//GO:0065007//GO:…	regulation of cellular macromolecule biosynthetic process//regulation of nitrogen compound metabolic process//cellular aromatic compound metabolic process//cellular metabolic process//cellular macromolecule biosynthetic process//metabolic process//transcription, DNA-templated//regulation of cellular metabolic process//nucleobase-containing compound metabolic process//nitrogen compound metabolic p…	GO:0044425//GO:0042025//GO:0033647//GO:0032991//GO:0044444//GO:0031224//GO:0044216//GO:0016020//GO:0018995//GO:0033643//GO:0071203//GO:0044217//GO:0044464//GO:0005737//GO:0033648//GO:0043657//GO:0005886//GO:0043656//GO:0071944//GO:0043234//GO:0033646//GO:0044215//GO:0044424//GO:0005622//GO:0016021//GO:0005623//GO:0005575	membrane part//host cell nucleus//host intracellular organelle//macromolecular complex//cytoplasmic part//intrinsic component of membrane//other organism cell//membrane//host//host cell part//WASH complex//other organism part//cell part//cytoplasm//host intracellular membrane-bounded organelle//host cell//plasma membrane//intracellular region of host//cell periphery//protein complex//host intrace…	GO:0003700//GO:0001071//GO:0003674//GO:0005515//GO:0046983//GO:0005488	transcription factor activity, sequence-specific DNA binding//nucleic acid binding transcription factor activity//molecular_function//protein binding//protein dimerization activity//binding	Os02g0120500	http://www.genome.jp/dbget-bin/www_bget?osa:4328113	-	BHLH protein-like; Os02g0120500 protein [Source:UniProtKB/TrEMBL;Acc:Q6YUS3]
OS06G0553200	39.6269	1.65385	4.58258	2.28175e-10	1.89294e-08	Up	Yes	GO:0044249//GO:0051252//GO:0034654//GO:1901576//GO:0034641//GO:0009059//GO:0050789//GO:2001141//GO:0009987//GO:0006355//GO:0065007//GO:0044271//GO:0019438//GO:0080090//GO:0010467//GO:0032774//GO:0009889//GO:0019219//GO:0016070//GO:1901360//GO:0019222//GO:0034645//GO:0031323//GO:0006351//GO:0046483//GO:0043170//GO:1901362//GO:0031326//GO:0010556//GO:0071704//GO:0044238//GO:0018130//GO:1903506//GO:…	cellular biosynthetic process//regulation of RNA metabolic process//nucleobase-containing compound biosynthetic process//organic substance biosynthetic process//cellular nitrogen compound metabolic process//macromolecule biosynthetic process//regulation of biological process//regulation of RNA biosynthetic process//cellular process//regulation of transcription, DNA-templated//biological regulatio…	--	--	GO:1901363//GO:0046872//GO:0005488//GO:0046914//GO:0003677//GO:0003700//GO:0043167//GO:0001071//GO:0097159//GO:0003676//GO:0003674//GO:0043565//GO:0043169//GO:0008270	heterocyclic compound binding//metal ion binding//binding//transition metal ion binding//DNA binding//transcription factor activity, sequence-specific DNA binding//ion binding//nucleic acid binding transcription factor activity//organic cyclic compound binding//nucleic acid binding//molecular_function//sequence-specific DNA binding//cation binding//zinc ion binding	Os06g0553200	http://www.genome.jp/dbget-bin/www_bget?osa:4341274	-	Os06g0553200 protein; Protodermal factor-like; Protodermal factor-like protein; cDNA clone:001-035-C12, full insert sequence; cDNA clone:006-304-A03, full insert sequence; cDNA clone:006-310-E03, full insert sequence; cDNA clone:J033068F09, full insert sequence [Source:UniProtKB/TrEMBL;Acc:Q5Z9D5]
OS03G0688000	14.7185	0	4.53225	0.000115611	0.00308318	Up	Yes	GO:0044237//GO:0008152//GO:0051171//GO:2000112//GO:0051248//GO:0017148//GO:0010558//GO:0006807//GO:0010468//GO:0006518//GO:0008150//GO:0031327//GO:0044260//GO:0050794//GO:0051246//GO:0043604//GO:0010629//GO:0032268//GO:0060255//GO:0009058//GO:0006412//GO:0044238//GO:0071704//GO:0019538//GO:0043603//GO:0031326//GO:0032269//GO:0010556//GO:0034645//GO:1901566//GO:0034249//GO:0009890//GO:0043170//GO:…	cellular metabolic process//metabolic process//regulation of nitrogen compound metabolic process//regulation of cellular macromolecule biosynthetic process//negative regulation of protein metabolic process//negative regulation of translation//negative regulation of macromolecule biosynthetic process//nitrogen compound metabolic process//regulation of gene expression//peptide metabolic process//bi…	--	--	GO:0030598//GO:0003674//GO:0030597//GO:0003824//GO:0016787//GO:0016799//GO:0016798	rRNA N-glycosylase activity//molecular_function//RNA glycosylase activity//catalytic activity//hydrolase activity//hydrolase activity, hydrolyzing N-glycosyl compounds//hydrolase activity, acting on glycosyl bonds	--	--	-	rRNA N-glycosidase [Source:UniProtKB/TrEMBL;Acc:A3ALJ7]
OS04G0462200	23.6252	1.08136	4.4494	1.15213e-06	5.10079e-05	Up	Yes	--	--	--	--	--	--	--	--	-	B1358B12.9 protein; OSJNBa0072F16.17 protein; Os04g0462200 protein; cDNA clone:002-116-A06, full insert sequence [Source:UniProtKB/TrEMBL;Acc:Q7XTF1]
OS09G0323500	77.4422	3.81658	4.34277	2.07106e-18	4.01727e-16	Up	Yes	--	--	--	--	--	--	--	--	-	Os09g0323500 protein; Putative uncharacterized protein OSJNBb0024J13.25; cDNA clone:J023109A10, full insert sequence [Source:UniProtKB/TrEMBL;Acc:Q6K2D5]
OS11G0291475	43.7782	2.16273	4.33929	4.70538e-11	4.30056e-09	Up	Yes	GO:0008152//GO:0008150//GO:0071704//GO:0044238//GO:0005975	metabolic process//biological_process//organic substance metabolic process//primary metabolic process//carbohydrate metabolic process	--	--	GO:0003674//GO:0003824//GO:0016787//GO:0004553//GO:0016798	molecular_function//catalytic activity//hydrolase activity//hydrolase activity, hydrolyzing O-glycosyl compounds//hydrolase activity, acting on glycosyl bonds	--	--	-	-
OS03G0342100	14.4166	0	4.23931	0.000174957	0.00446704	Up	Yes	--	--	--	--	--	--	Os03g0342100	http://www.genome.jp/dbget-bin/www_bget?osa:4332797	-	Expressed protein; Os03g0342100 protein; cDNA clone:001-122-G12, full insert sequence [Source:UniProtKB/TrEMBL;Acc:Q10LN2]
OS10G0136200	18.568	1.08136	4.1019	2.45495e-05	0.000795556	Up	Yes	GO:0044249//GO:1901576//GO:1901564//GO:0044267//GO:0051189//GO:0006793//GO:0009987//GO:0043545//GO:1901360//GO:1901566//GO:1901362//GO:0043170//GO:0046483//GO:0051186//GO:0019637//GO:0009058//GO:0051188//GO:0090407//GO:0018130//GO:0019538//GO:0044238//GO:0071704//GO:0008150//GO:0044260//GO:0008152//GO:0044237//GO:0006732//GO:0006796//GO:0032324//GO:0006807	cellular biosynthetic process//organic substance biosynthetic process//organonitrogen compound metabolic process//cellular protein metabolic process//prosthetic group metabolic process//phosphorus metabolic process//cellular process//molybdopterin cofactor metabolic process//organic cyclic compound metabolic process//organonitrogen compound biosynthetic process//organic cyclic compound biosynthet…	--	--	GO:1901363//GO:0005488//GO:0097159//GO:0003676//GO:0005515//GO:0003674//GO:0003723	heterocyclic compound binding//binding//organic cyclic compound binding//nucleic acid binding//protein binding//molecular_function//RNA binding	--	--	-	F-box domain containing protein, expressed [Source:UniProtKB/TrEMBL;Acc:Q10A57]
OS12G0169000	60.7612	4.0074	3.92241	5.25307e-14	6.52688e-12	Up	Yes	--	--	--	--	GO:0003824//GO:0016874//GO:0003674//GO:0016879//GO:0016884	catalytic activity//ligase activity//molecular_function//ligase activity, forming carbon-nitrogen bonds//carbon-nitrogen ligase activity, with glutamine as amido-N-donor	--	--	-	Amidase family protein, expressed [Source:UniProtKB/TrEMBL;Acc:Q2QX53]
OS01G0259900	18.8699	1.27219	3.8907	2.88368e-05	0.000909354	Up	Yes	--	--	--	--	--	--	--	--	-	-
OS10G0551700	26.116	1.9719	3.72728	1.25245e-06	5.50872e-05	Up	Yes	--	--	--	--	--	--	--	--	-	Os10g0551700 protein; Protease inhibitor/seed storage/LTP family protein, expressed; Putative lipid transfer protein; cDNA clone:002-134-A09, full insert sequence [Source:UniProtKB/TrEMBL;Acc:Q9FWN9]
OS01G0745400	16.7565	1.27219	3.71933	0.000104628	0.00285524	Up	Yes	GO:0044764//GO:0008150//GO:0051704//GO:0016032//GO:0044419//GO:0044403//GO:0019042//GO:0009987	multi-organism cellular process//biological_process//multi-organism process//viral process//interspecies interaction between organisms//symbiosis, encompassing mutualism through parasitism//viral latency//cellular process	GO:0018995//GO:0044217//GO:0043657//GO:0044216//GO:0033643//GO:0044218//GO:0033644//GO:0044215//GO:0005575//GO:0044279	host//other organism part//host cell//other organism cell//host cell part//other organism cell membrane//host cell membrane//other organism//cellular_component//other organism membrane	--	--	Os01g0745400	http://www.genome.jp/dbget-bin/www_bget?osa:9271352	-	Os01g0745400 protein; Putative uncharacterized protein OSJNBa0014K08.21; Uncharacterized protein [Source:UniProtKB/TrEMBL;Acc:Q5JLY0]
OS11G0454300	52.9868	4.19823	3.65778	7.06244e-12	7.15856e-10	Up	Yes	GO:0009415//GO:0001101//GO:0008150//GO:0009628//GO:0006950//GO:0050896//GO:1901700//GO:0010035//GO:0042221	response to water//response to acid chemical//biological_process//response to abiotic stimulus//response to stress//response to stimulus//response to oxygen-containing compound//response to inorganic substance//response to chemical	--	--	--	--	--	--	RAB21	Water stress-inducible protein Rab21 [Source:UniProtKB/Swiss-Prot;Acc:Q2R4Z4]
OS03G0371600	29.1352	2.35356	3.62985	3.99e-07	1.93144e-05	Up	Yes	--	--	--	--	--	--	--	--	-	Expressed protein; Os03g0371600 protein; Putative uncharacterized protein OSJNBb0097F01.17 [Source:UniProtKB/TrEMBL;Acc:Q84TR9]
OS10G0333000	17.2849	1.46302	3.56249	0.000105988	0.00287491	Up	Yes	--	--	--	--	--	--	--	--	-	-
OS10G0159300	54.0435	4.70711	3.52121	8.92155e-12	8.87612e-10	Up	Yes	--	--	--	--	--	--	Os10g0159300	http://www.genome.jp/dbget-bin/www_bget?osa:4348149	-	Os10g0159300 protein [Source:UniProtKB/TrEMBL;Acc:Q0IYV1]
OS06G0109200	20.7569	2.03551	3.35013	3.44505e-05	0.00106888	Up	Yes	GO:0098655//GO:0044763//GO:0006811//GO:0055085//GO:0034220//GO:0051234//GO:0035725//GO:0008150//GO:0006810//GO:0044765//GO:0006814//GO:1902578//GO:0071436//GO:0044699//GO:0015672//GO:0006812//GO:0051179//GO:0098662//GO:0030001//GO:0009987//GO:0098660	cation transmembrane transport//single-organism cellular process//ion transport//transmembrane transport//ion transmembrane transport//establishment of localization//sodium ion transmembrane transport//biological_process//transport//single-organism transport//sodium ion transport//single-organism localization//sodium ion export//single-organism process//monovalent inorganic cation transport//cati…	GO:0016020//GO:0005575	membrane//cellular_component	GO:0022892//GO:0022857//GO:0003674//GO:0015075//GO:0016829//GO:0005215//GO:0003824//GO:0016830//GO:0016831//GO:0015081//GO:0008324//GO:0022890//GO:0015077//GO:0046873//GO:0022891//GO:0008948	substrate-specific transporter activity//transmembrane transporter activity//molecular_function//ion transmembrane transporter activity//lyase activity//transporter activity//catalytic activity//carbon-carbon lyase activity//carboxy-lyase activity//sodium ion transmembrane transporter activity//cation transmembrane transporter activity//inorganic cation transmembrane transporter activity//monoval…	--	--	-	Os06g0109200 protein; Putative MtN21 [Source:UniProtKB/TrEMBL;Acc:Q5VRN3]
OS08G0460000	262.82	25.9527	3.34012	4.81727e-49	3.60786e-46	Up	Yes	--	--	--	--	GO:0045735//GO:0003674	nutrient reservoir activity//molecular_function	--	--	GER5	Germin-like protein 8-14 [Source:UniProtKB/Swiss-Prot;Acc:Q6ZBZ2]
OS03G0724600	54.5718	5.40682	3.33531	2.0419e-11	2e-09	Up	Yes	--	--	--	--	--	--	--	--	-	Os03g0724600 protein [Source:UniProtKB/TrEMBL;Acc:Q0DP01]
OS02G0193300	126.278	12.5947	3.32571	2.34225e-24	6.57832e-22	Up	Yes	--	--	--	--	--	--	Os02g0193300	http://www.genome.jp/dbget-bin/www_bget?osa:4328591	-	Os02g0193300 protein; Putative uncharacterized protein P0437H03.120; cDNA clone:002-140-G11, full insert sequence [Source:UniProtKB/TrEMBL;Acc:Q7F8S2]
OS02G0259900	24.6064	2.54438	3.27364	8.03271e-06	0.000292278	Up	Yes	GO:0044237//GO:0008152//GO:0044763//GO:0008150//GO:0044260//GO:0006091//GO:0015980//GO:0044723//GO:0044238//GO:0071704//GO:0044724//GO:1901575//GO:0055114//GO:0044699//GO:0044710//GO:0043170//GO:0044712//GO:0000272//GO:0009056//GO:0005980//GO:0005976//GO:0044042//GO:0005977//GO:0005975//GO:0044275//GO:0009057//GO:0009987//GO:0044248//GO:0016052//GO:0044264//GO:0044247//GO:0044262//GO:0009251//GO:…	cellular metabolic process//metabolic process//single-organism cellular process//biological_process//cellular macromolecule metabolic process//generation of precursor metabolites and energy//energy derivation by oxidation of organic compounds//single-organism carbohydrate metabolic process//primary metabolic process//organic substance metabolic process//single-organism carbohydrate catabolic proc…	--	--	GO:0043169//GO:0004133//GO:0004134//GO:0003674//GO:0009055//GO:0016787//GO:0016758//GO:0003824//GO:0005506//GO:0097159//GO:0043167//GO:0004135//GO:0020037//GO:0016740//GO:0015926//GO:0016757//GO:0016798//GO:0004553//GO:0090599//GO:0046914//GO:0005488//GO:0046872//GO:1901363//GO:0046906	cation binding//glycogen debranching enzyme activity//4-alpha-glucanotransferase activity//molecular_function//electron carrier activity//hydrolase activity//transferase activity, transferring hexosyl groups//catalytic activity//iron ion binding//organic cyclic compound binding//ion binding//amylo-alpha-1,6-glucosidase activity//heme binding//transferase activity//glucosidase activity//transferas…	Os02g0259900	http://www.genome.jp/dbget-bin/www_bget?osa:4328933	-	Os02g0259900 protein; Putative uncharacterized protein B1178F07.20; Putative uncharacterized protein OSJNBa0060K08.30; cDNA clone:001-119-F07, full insert sequence [Source:UniProtKB/TrEMBL;Acc:Q6K237]
OS03G0850700	108.842	11.6406	3.225	1.09373e-20	2.54217e-18	Up	Yes	GO:0071840//GO:0033044//GO:0051276//GO:0000819//GO:0019222//GO:0030163//GO:0061136//GO:0030162//GO:0030071//GO:0051783//GO:0051983//GO:0044712//GO:0043170//GO:0009056//GO:0007346//GO:0031323//GO:1901990//GO:0043161//GO:0033043//GO:0031145//GO:0007049//GO:0022402//GO:0051301//GO:0042176//GO:0000070//GO:0007088//GO:1902099//GO:0044248//GO:0032434//GO:0044267//GO:0007059//GO:0098813//GO:0050789//GO:…	cellular component organization or biogenesis//regulation of chromosome organization//chromosome organization//sister chromatid segregation//regulation of metabolic process//protein catabolic process//regulation of proteasomal protein catabolic process//regulation of proteolysis//regulation of mitotic metaphase/anaphase transition//regulation of nuclear division//regulation of chromosome segregat…	GO:0000152//GO:0043226//GO:0044446//GO:0000151//GO:0044422//GO:0005634//GO:0043234//GO:0005575//GO:0005623//GO:0005622//GO:0044428//GO:0043231//GO:0044464//GO:0032991//GO:1902494//GO:0043227//GO:0005680//GO:0044424//GO:0031461//GO:0043229//GO:1990234	nuclear ubiquitin ligase complex//organelle//intracellular organelle part//ubiquitin ligase complex//organelle part//nucleus//protein complex//cellular_component//cell//intracellular//nuclear part//intracellular membrane-bounded organelle//cell part//macromolecular complex//catalytic complex//membrane-bounded organelle//anaphase-promoting complex//intracellular part//cullin-RING ubiquitin ligase …	--	--	--	--	-	Os03g0850700 protein; Polyphosphoinositide-binding protein, putative, expressed; Putative phosphatidylinositol/phosphatidylcholine transfer protein; cDNA clone:006-310-H09, full insert sequence; cDNA clone:J013030L21, full insert sequence [Source:UniProtKB/TrEMBL;Acc:Q851Z2]
[truncated: 654 more rows]

## Sheet: BAR vs CAR. DETs
Supplementary Table S1. Differentially expressed transcripts (DETs) in root (BAR vs. CAR)
[truncated: 1,536 more rows]

## Sheet: BFR vs CFR. DETs
Supplementary Table S1. Differentially expressed transcripts (DETs) in root (BFR vs. CFR).
[truncated: 493 more rows]
